# Supplementary material for: Endogenous inclusion in the Demographic and Health Survey anthropometric sample: Implications for studying height within households
Source: J Dev Econ. 2022 Mar;155:102783. doi: 10.1016/j.jdeveco.2021.102783 (PMC8857605; doi:10.1016/j.jdeveco.2021.102783)
Supplement: MMC S2 [file mmc2.zip]

Archive with 1 entries (1 files):
- JDE_Figure_E.do
