# Supplementary material for: Endogenous inclusion in the Demographic and Health Survey anthropometric sample: Implications for studying height within households
Source: J Dev Econ. 2022 Mar;155:102783. doi: 10.1016/j.jdeveco.2021.102783 (PMC8857605; doi:10.1016/j.jdeveco.2021.102783)
Supplement: MMC S2 [file mmc2.zip › JDE_Figure_E.do]

* This makes Figure E: Blake-Black curves by religion and state, in response to JP's Table 4

set more off
clear all
cap use s44 v0* hw70 bord hw1 b4 using C:\data\dhs\IABR52FL.dta 

cap cd "C:\Users\spearsde\Dropbox\birth order comment"

gen hindu = s44 == 1
gen muslim = s44 == 2
gen hfa = hw70/100 if hw70 <=600
gen jpbord = bord
replace jpbord = 3 if jpbord >3 & bord < .
egen momid = group(v001 v002 v003)
egen maxbord = max(bord), by(momid)

gen ones = 1 if hfa !=.
egen heightspermom = sum (ones), by(momid)

gen states = (v024>=11&v024<=18)|v024 == 32
gen notstates = 1-states

egen agesex = group(b4 hw1)

preserve
keep if muslim|hindu
egen demographicbin = group(maxbord bord hindu)
egen demographicbin_tag = tag(demographicbin) if hfa < .
qui reg hfa i.agesex
predict resid if hfa !=., resid
egen demographicbin_resid = mean(resid), by(demographicbin)
sort maxbord

egen demographicbin_bo = group(bord hindu)
egen demographicbin_tag_bo = tag(demographicbin_bo) if hfa < .&bord>=maxbord-1
egen demographicbin_resid_bo = mean(resid), by(demographicbin_bo)
sort bord

* By religion
sort bord

#delimit ;
twoway 
(connected demographicbin_resid bord if maxbord == 1&hindu==1, lcolor(navy) mcolor(navy))
(connected demographicbin_resid bord if maxbord == 2&hindu==1, lcolor(blue) mcolor(blue))
(connected demographicbin_resid bord if maxbord == 3&hindu==1, lcolor(midblue) mcolor(midblue))
(connected demographicbin_resid bord if maxbord == 4&hindu==1, lcolor(midgreen) mcolor(midgreen))
(connected demographicbin_resid bord if maxbord == 5&hindu==1, lcolor(green) mcolor(green))
(connected demographicbin_resid bord if maxbord == 1&hindu==0, lcolor(navy) mcolor(navy) ms(Sh) lp(longdash))
(connected demographicbin_resid bord if maxbord == 2&hindu==0, lcolor(blue) mcolor(blue) ms(Sh) lp(longdash))
(connected demographicbin_resid bord if maxbord == 3&hindu==0, lcolor(midblue) mcolor(midblue) ms(Sh) lp(longdash))
(connected demographicbin_resid bord if maxbord == 4&hindu==0, lcolor(midgreen) mcolor(midgreen) ms(Sh) lp(longdash))
(connected demographicbin_resid bord if maxbord == 5&hindu==0, lcolor(green) mcolor(green) ms(Sh) lp(longdash))
if  maxbord <=5&demographicbin_tag == 1&bord>=maxbord-1,
xtitle("birth order") ytitle("height-for-age" "(residuals after age and sex)") ysc(r(-0.6 0.2)) ylabel(-0.6(0.2)0.2, nogrid)
legend(title("solid lines and markers are Hindu" "dashed lines and hollow markers are Muslim", color(black)) order(1 "1 child" 2 "2 children" 3 "3 children" 4 "4 children" 5 "5 children" ) col(3))
name(heightbb_hm, replace) graphregion(color(white) lcolor(white))
; 
#delimit cr
graph save exhibits/heightbb_hm, replace
graph export exhibits/heightbb_hm.pdf, as(pdf) replace

restore

preserve
egen demographicbin = group(maxbord bord notstates)
egen demographicbin_tag = tag(demographicbin) if hfa < .
qui reg hfa i.agesex
predict resid if hfa !=., resid
egen demographicbin_resid = mean(resid), by(demographicbin)
sort maxbord

egen demographicbin_bo = group(bord notstates)
egen demographicbin_tag_bo = tag(demographicbin_bo) if hfa < .&bord>=maxbord-1
egen demographicbin_resid_bo = mean(resid), by(demographicbin_bo)
sort bord

* By states
sort bord

#delimit ;
twoway 
(connected demographicbin_resid bord if maxbord == 1&notstates==1, lcolor(navy) mcolor(navy))
(connected demographicbin_resid bord if maxbord == 2&notstates==1, lcolor(blue) mcolor(blue))
(connected demographicbin_resid bord if maxbord == 3&notstates==1, lcolor(midblue) mcolor(midblue))
(connected demographicbin_resid bord if maxbord == 4&notstates==1, lcolor(midgreen) mcolor(midgreen))
(connected demographicbin_resid bord if maxbord == 5&notstates==1, lcolor(green) mcolor(green))
(connected demographicbin_resid bord if maxbord == 1&notstates==0, lcolor(navy) mcolor(navy) ms(Sh) lp(longdash))
(connected demographicbin_resid bord if maxbord == 2&notstates==0, lcolor(blue) mcolor(blue) ms(Sh) lp(longdash))
(connected demographicbin_resid bord if maxbord == 3&notstates==0, lcolor(midblue) mcolor(midblue) ms(Sh) lp(longdash))
(connected demographicbin_resid bord if maxbord == 4&notstates==0, lcolor(midgreen) mcolor(midgreen) ms(Sh) lp(longdash))
(connected demographicbin_resid bord if maxbord == 5&notstates==0, lcolor(green) mcolor(green) ms(Sh) lp(longdash))
if  maxbord <=5&demographicbin_tag == 1&bord>=maxbord-1,
xtitle("birth order") ytitle("height-for-age" "(residuals after age and sex)") ysc(r(-0.6 0.2)) ylabel(-0.6(0.2)0.2, nogrid)
legend(title("solid lines and markers are not Kerala and NE" "dashed lines and hollow markers are Kerala and NE", color(black)) order(1 "1 child" 2 "2 children" 3 "3 children" 4 "4 children" 5 "5 children" ) col(3))
name(heightbb_kne, replace) graphregion(color(white) lcolor(white))
; 
#delimit cr
graph save exhibits/heightbb_kne, replace
graph export exhibits/heightbb_kne.pdf, as(pdf) replace

restore

reg hfa i.bord i.hw1##i.b4 if notstates==1&maxbord==2, cluster(v001)
