# Supplementary material for: Endogenous inclusion in the Demographic and Health Survey anthropometric sample: Implications for studying height within households
Source: J Dev Econ. 2022 Mar;155:102783. doi: 10.1016/j.jdeveco.2021.102783 (PMC8857605; doi:10.1016/j.jdeveco.2021.102783)
Supplement: MMC S3 [file mmc3.zip › JDE_RR.smcl]

{smcl}
{com}{sf}{ul off}{txt}{.-}
      name:  {res}DHS_JDE_RR
       {txt}log:  {res}C:\Users\spearsde\Dropbox\birth order comment\logs\JDE_RR.smcl
  {txt}log type:  {res}smcl
 {txt}opened on:  {res}15 Oct 2021, 05:32:47
{txt}
{com}. 
. version 12.1
{txt}
{com}. clear all
{txt}
{com}. set more off
{txt}
{com}. 
. use "data\DHS_JDE"
{txt}
{com}. 
. * These are the DHS survey rounds we use:
. tab v000

    {txt}country {c |}
   code and {c |}
      phase {c |}      Freq.     Percent        Cum.
{hline 12}{c +}{hline 35}
        CD5 {c |}{res}     29,548        2.91        2.91
{txt}        CG5 {c |}{res}     16,687        1.64        4.55
{txt}        CM4 {c |}{res}     29,455        2.90        7.45
{txt}        ET4 {c |}{res}     39,881        3.93       11.38
{txt}        GH5 {c |}{res}     11,888        1.17       12.55
{txt}        GN4 {c |}{res}     27,115        2.67       15.22
{txt}        IA5 {c |}{res}    256,782       25.29       40.51
{txt}        KE5 {c |}{res}     22,534        2.22       42.73
{txt}        LB5 {c |}{res}     22,123        2.18       44.90
{txt}        LS4 {c |}{res}     14,708        1.45       46.35
{txt}        LS5 {c |}{res}     14,429        1.42       47.77
{txt}        MD4 {c |}{res}     20,799        2.05       49.82
{txt}        ML5 {c |}{res}     52,140        5.13       54.95
{txt}        MW4 {c |}{res}     35,883        3.53       58.49
{txt}        NG5 {c |}{res}    104,808       10.32       68.81
{txt}        NI5 {c |}{res}     34,378        3.39       72.19
{txt}        NM5 {c |}{res}     19,522        1.92       74.12
{txt}        RW4 {c |}{res}     30,072        2.96       77.08
{txt}        SL5 {c |}{res}     21,136        2.08       79.16
{txt}        SN4 {c |}{res}     39,895        3.93       83.09
{txt}        ST5 {c |}{res}      7,620        0.75       83.84
{txt}        SZ5 {c |}{res}     11,410        1.12       84.96
{txt}        TD4 {c |}{res}     21,448        2.11       87.07
{txt}        TZ4 {c |}{res}     30,557        3.01       90.08
{txt}        TZ5 {c |}{res}     29,777        2.93       93.01
{txt}        UG5 {c |}{res}     30,090        2.96       95.98
{txt}        ZM5 {c |}{res}     21,366        2.10       98.08
{txt}        ZW5 {c |}{res}     19,489        1.92      100.00
{txt}{hline 12}{c +}{hline 35}
      Total {c |}{res}  1,015,540      100.00
{txt}
{com}. 
. * These are the variables we use:
. desc

{txt}Contains data from {res}data\DHS_JDE.dta
{txt}  obs:{res}     1,015,540                          
{txt} vars:{res}            20                          6 May 2021 18:03
{txt} size:{res}    32,497,280                          
{txt}{hline}
              storage   display    value
variable name   type    format     label      variable label
{hline}
{p 0 48}{res}{bind:v000           }{txt}{bind: str3    }{bind:{txt}%3s       }{space 1}{bind:         }{bind:  }{res}{res}country code and phase{p_end}
{p 0 48}{bind:v001           }{txt}{bind: long    }{bind:{txt}%12.0g    }{space 1}{bind:         }{bind:  }{res}{res}psu number (national){p_end}
{p 0 48}{bind:v002           }{txt}{bind: int     }{bind:{txt}%8.0g     }{space 1}{bind:         }{bind:  }{res}{res}household number{p_end}
{p 0 48}{bind:v003           }{txt}{bind: byte    }{bind:{txt}%8.0g     }{space 1}{bind:         }{bind:  }{res}{res}respondent's line number{p_end}
{p 0 48}{bind:v011           }{txt}{bind: int     }{bind:{txt}%8.0g     }{space 1}{bind:         }{bind:  }{res}{res}date of birth (cmc){p_end}
{p 0 48}{bind:v024           }{txt}{bind: byte    }{bind:{txt}%8.0g     }{space 1}{bind:LABD     }{bind:  }{res}{res}state{p_end}
{p 0 48}{bind:v025           }{txt}{bind: byte    }{bind:{txt}%8.0g     }{space 1}{bind:LABE     }{bind:  }{res}{res}type of place of residence{p_end}
{p 0 48}{bind:v119           }{txt}{bind: byte    }{bind:{txt}%8.0g     }{space 1}{bind:LABG     }{bind:  }{res}{res}household has: electricity{p_end}
{p 0 48}{bind:v155           }{txt}{bind: byte    }{bind:{txt}%8.0g     }{space 1}{bind:v155     }{bind:  }{res}{res}literacy{p_end}
{p 0 48}{bind:v312           }{txt}{bind: byte    }{bind:{txt}%8.0g     }{space 1}{bind:v312     }{bind:  }{res}{res}current contraceptive method{p_end}
{p 0 48}{bind:v438           }{txt}{bind: int     }{bind:{txt}%8.0g     }{space 1}{bind:         }{bind:  }{res}{res}woman's height in centimeters (1 decimal){p_end}
{p 0 48}{bind:v445           }{txt}{bind: int     }{bind:{txt}%8.0g     }{space 1}{bind:LABAG    }{bind:  }{res}{res}body mass index (2 decimals){p_end}
{p 0 48}{bind:v602           }{txt}{bind: byte    }{bind:{txt}%8.0g     }{space 1}{bind:v602     }{bind:  }{res}{res}fertility preference{p_end}
{p 0 48}{bind:bord           }{txt}{bind: byte    }{bind:{txt}%8.0g     }{space 1}{bind:         }{bind:  }{res}{res}birth order number{p_end}
{p 0 48}{bind:b0             }{txt}{bind: byte    }{bind:{txt}%8.0g     }{space 1}{bind:b0       }{bind:  }{res}{res}child is twin{p_end}
{p 0 48}{bind:b3             }{txt}{bind: int     }{bind:{txt}%8.0g     }{space 1}{bind:         }{bind:  }{res}{res}date of birth (cmc){p_end}
{p 0 48}{bind:b4             }{txt}{bind: byte    }{bind:{txt}%8.0g     }{space 1}{bind:LABI     }{bind:  }{res}{res}sex of child{p_end}
{p 0 48}{bind:hw1            }{txt}{bind: byte    }{bind:{txt}%8.0g     }{space 1}{bind:         }{bind:  }{res}{res}child's age in months{p_end}
{p 0 48}{bind:hw3            }{txt}{bind: int     }{bind:{txt}%8.0g     }{space 1}{bind:         }{bind:  }{res}{res}child's height in centimeters (1 decimal){p_end}
{p 0 48}{bind:hw70           }{txt}{bind: int     }{bind:{txt}%8.0g     }{space 1}{bind:LABBU    }{bind:  }{res}{res}height/age standard deviation (who, 2006){p_end}
{txt}{hline}
Sorted by: 

{com}. 
. * In this do file, we refer to Jayachandran and Pande (AER, 2017) as WS for "Why are Indian Children Short?", despite the fact that we write "JP" in the paper.
. * WS recodes bord (birth order) to match for multiple births in its data cleaning do file.  
. * We instead follow Black, et al (2005) in dropping multiple births:
. keep if b0 == 0
{txt}(28,093 observations deleted)

{com}. 
. 
. ***************************************************
. ** Make variables
. ***************************************************
. 
. gen india = v000 == "IA5"
{txt}
{com}. 
. * We cluster on survey PSU; we believe this is theoretically preferred to WS's method of clustering on mother id because the DHS is a two-stage sample survey, but it makes little difference in practice.
. egen cluster = group(v000 v024 v025 v001)
{txt}
{com}. 
. * To make HAZ, first make height in centimeters, then use the zscore06 tool:
. gen height = hw3/10 if hw3 > 0
{txt}(806,303 missing values generated)

{com}. zscore06, h(height) a(hw1) s(b4)
{res}
Z-scores (haz06) succesfully calculated
*** note 1: 99 indicates that height, weight or age were out of the reference value range
*** note 2: no zscores are calculated for children with missing age
{txt}
{com}. gen hfa = haz if haz >=-6&haz <=6
{txt}(821,294 missing values generated)

{com}. 
. * This verifies that constructing height-for-age with zscore06 matches the coding included in the DHS, where available.
. gen hazDHS = hw70/100 if hw70 <=600
{txt}(871,041 missing values generated)

{com}. reg hfa hazDHS

{txt}      Source {c |}       SS           df       MS      Number of obs   ={res}   116,301
{txt}{hline 13}{c +}{hline 34}   F(1, 116299)    > {res} 99999.00
{txt}       Model {c |} {res} 361307.121         1  361307.121   {txt}Prob > F        ={res}    0.0000
{txt}    Residual {c |} {res} 6142.96397   116,299  .052820437   {txt}R-squared       ={res}    0.9833
{txt}{hline 13}{c +}{hline 34}   Adj R-squared   ={res}    0.9833
{txt}       Total {c |} {res} 367450.085   116,300  3.15950202   {txt}Root MSE        =   {res} .22983

{txt}{hline 13}{c TT}{hline 11}{hline 11}{hline 9}{hline 8}{hline 13}{hline 12}
{col 1}         hfa{col 14}{c |}      Coef.{col 26}   Std. Err.{col 38}      t{col 46}   P>|t|{col 54}     [95% Con{col 67}f. Interval]
{hline 13}{c +}{hline 11}{hline 11}{hline 9}{hline 8}{hline 13}{hline 12}
{space 6}hazDHS {c |}{col 14}{res}{space 2} .9972959{col 26}{space 2} .0003813{col 37}{space 1} 2615.39{col 46}{space 3}0.000{col 54}{space 4} .9965485{col 67}{space 3} .9980433
{txt}{space 7}_cons {c |}{col 14}{res}{space 2} .0011369{col 26}{space 2} .0008895{col 37}{space 1}    1.28{col 46}{space 3}0.201{col 54}{space 4}-.0006064{col 67}{space 3} .0028803
{txt}{hline 13}{c BT}{hline 11}{hline 11}{hline 9}{hline 8}{hline 13}{hline 12}
{res}{txt}
{com}. 
. sum hfa, d

                             {txt}hfa
{hline 61}
      Percentiles      Smallest
 1%    {res}    -5.53             -6
{txt} 5%    {res}    -4.45             -6
{txt}10%    {res}    -3.78             -6       {txt}Obs         {res}    166,153
{txt}25%    {res}    -2.72             -6       {txt}Sum of Wgt. {res}    166,153

{txt}50%    {res}    -1.64                      {txt}Mean          {res}-1.542267
                        {txt}Largest       Std. Dev.     {res} 1.852685
{txt}75%    {res}     -.51              6
{txt}90%    {res}      .74              6       {txt}Variance      {res}  3.43244
{txt}95%    {res}     1.67              6       {txt}Skewness      {res} .5403879
{txt}99%    {res}     4.04              6       {txt}Kurtosis      {res} 4.027303
{txt}
{com}. count if hfa !=.
  {res}166,153
{txt}
{com}. count if hfa ==.
  {res}821,294
{txt}
{com}. 
. * A mother-fixed-effects variable is needed in part to make sibsize, as it is the maximum birth order in a mom's birth history:
. egen momid = group(v000 v001 v002 v003 v024 v025)
{txt}
{com}. egen maxbord = max(bord), by(momid)
{txt}
{com}. * In this do file "maxbord" is the name of the variable that we call "sibsize" in the paper.
. 
. * In text: "The correlation between birth order and sibsize is 0.98 in the age-censored main height sample, compared with 0.63 in the full birth history of children ever born in the same DHS rounds."
. corr bord maxbord
{txt}(obs=987,447)

             {c |}     bord  maxbord
{hline 13}{c +}{hline 18}
        bord {c |}{res}   1.0000
     {txt}maxbord {c |}{res}   0.6272   1.0000

{txt}
{com}. corr bord maxbord if hfa!=.
{txt}(obs=166,153)

             {c |}     bord  maxbord
{hline 13}{c +}{hline 18}
        bord {c |}{res}   1.0000
     {txt}maxbord {c |}{res}   0.9757   1.0000

{txt}
{com}. 
. gen distancefromlast = maxbord-bord+1
{txt}
{com}. 
. * In text: "In the main height sample, 72\% of measured children are the last born to their mother and 97\% are the last or next-to-last born at the time of the survey, compared with 28\% and 50\% in the full birth history."
. 
. * Many children are last-born at the time of the survey in the main height sample:
. tab distancefromlast if hfa !=.

{txt}distancefro {c |}
      mlast {c |}      Freq.     Percent        Cum.
{hline 12}{c +}{hline 35}
          1 {c |}{res}    119,173       71.72       71.72
{txt}          2 {c |}{res}     42,262       25.44       97.16
{txt}          3 {c |}{res}      4,534        2.73       99.89
{txt}          4 {c |}{res}        173        0.10       99.99
{txt}          5 {c |}{res}          9        0.01      100.00
{txt}          6 {c |}{res}          2        0.00      100.00
{txt}{hline 12}{c +}{hline 35}
      Total {c |}{res}    166,153      100.00
{txt}
{com}. 
. * In the full birth history, many fewer children are last born at the time of the survey:
. tab distancefromlast

{txt}distancefro {c |}
      mlast {c |}      Freq.     Percent        Cum.
{hline 12}{c +}{hline 35}
          1 {c |}{res}    274,559       27.80       27.80
{txt}          2 {c |}{res}    219,071       22.19       49.99
{txt}          3 {c |}{res}    158,851       16.09       66.08
{txt}          4 {c |}{res}    113,558       11.50       77.58
{txt}          5 {c |}{res}     79,603        8.06       85.64
{txt}          6 {c |}{res}     55,022        5.57       91.21
{txt}          7 {c |}{res}     36,655        3.71       94.92
{txt}          8 {c |}{res}     23,322        2.36       97.29
{txt}          9 {c |}{res}     13,672        1.38       98.67
{txt}         10 {c |}{res}      7,471        0.76       99.43
{txt}         11 {c |}{res}      3,534        0.36       99.78
{txt}         12 {c |}{res}      1,476        0.15       99.93
{txt}         13 {c |}{res}        403        0.04       99.97
{txt}         14 {c |}{res}        161        0.02       99.99
{txt}         15 {c |}{res}         63        0.01      100.00
{txt}         16 {c |}{res}         20        0.00      100.00
{txt}         17 {c |}{res}          5        0.00      100.00
{txt}         18 {c |}{res}          1        0.00      100.00
{txt}{hline 12}{c +}{hline 35}
      Total {c |}{res}    987,447      100.00
{txt}
{com}. 
. gen ones = 1 if hfa !=.
{txt}(821,294 missing values generated)

{com}. egen heightspermom = sum (ones), by(momid)
{txt}
{com}. * Few children with measured height also have siblings with measured height:
. tab heightspermom if hfa!=.

{txt}heightsperm {c |}
         om {c |}      Freq.     Percent        Cum.
{hline 12}{c +}{hline 35}
          1 {c |}{res}     85,368       51.38       51.38
{txt}          2 {c |}{res}     71,934       43.29       94.67
{txt}          3 {c |}{res}      8,682        5.23       99.90
{txt}          4 {c |}{res}        164        0.10      100.00
{txt}          5 {c |}{res}          5        0.00      100.00
{txt}{hline 12}{c +}{hline 35}
      Total {c |}{res}    166,153      100.00
{txt}
{com}. tab heightspermom

{txt}heightsperm {c |}
         om {c |}      Freq.     Percent        Cum.
{hline 12}{c +}{hline 35}
          0 {c |}{res}    552,036       55.91       55.91
{txt}          1 {c |}{res}    271,864       27.53       83.44
{txt}          2 {c |}{res}    148,948       15.08       98.52
{txt}          3 {c |}{res}     14,322        1.45       99.97
{txt}          4 {c |}{res}        268        0.03      100.00
{txt}          5 {c |}{res}          9        0.00      100.00
{txt}{hline 12}{c +}{hline 35}
      Total {c |}{res}    987,447      100.00
{txt}
{com}. 
. * Generate sibship/mother-level measures of SES and wellbeing:
. gen momheight = v438/10 if v438 <3000
{txt}(187,733 missing values generated)

{com}. gen mombmi = v445/100 if v445 < 6000
{txt}(189,814 missing values generated)

{com}. gen literate = v155 > 1 if v155 < 3
{txt}(9,107 missing values generated)

{com}. gen urban = v025 == 1 if v025 < .
{txt}
{com}. gen electricity = v119 ==1 if v119 <=1
{txt}(20,737 missing values generated)

{com}. 
. * Demographic covariates:
. egen agesex = group(b4 hw1)
{txt}(803959 missing values generated)

{com}. egen ageindia = group(india hw1)
{txt}(803959 missing values generated)

{com}. egen agesexindia = group(agesex india)
{txt}(803959 missing values generated)

{com}. gen momagebirth = (b3-v011)/12
{txt}
{com}. 
. * Make interacted birth orders, up to 6:
. forvalues i = 2(1)6{c -(}
{txt}  2{com}. gen bo_`i' = bord == `i' if bord < . 
{txt}  3{com}. gen indiaXbo_`i' = india*bo_`i' if bord<. 
{txt}  4{com}. {c )-}
{txt}
{com}. 
. * "t" stands fror truncated, and means the last birth order category is 4+:
. forvalues i = 2(1)3{c -(}
{txt}  2{com}. gen tbo_`i' = bord == `i' if bord < . 
{txt}  3{com}. gen indiaXtbo_`i' = india*tbo_`i' if bord<. 
{txt}  4{com}. {c )-}
{txt}
{com}. gen tbo_4 = bord >=4 if bord < .
{txt}
{com}. gen indiaXtbo_4 = india * tbo_4
{txt}
{com}. 
. * "jp" here stands for Jayachandran & Pande (apologies that this is inconsistent!).  We create these variables because WS truncates birth order as 3+:
. gen jpbo_2 = bord == 2 if bord < .
{txt}
{com}. gen indiaXjpbo_2 = india * jpbo_2
{txt}
{com}. gen jpbo_3 = bord > 2 if bord < .
{txt}
{com}. gen indiaXjpbo_3 = india * jpbo_3
{txt}
{com}. 
. * WS topcodes at 3+, but many in SSA are later birth order than this
. gen over3 = bord >3 if bord < .
{txt}
{com}. tab over3 if india==1&hfa<.

      {txt}over3 {c |}      Freq.     Percent        Cum.
{hline 12}{c +}{hline 35}
          0 {c |}{res}     32,161       76.62       76.62
{txt}          1 {c |}{res}      9,811       23.38      100.00
{txt}{hline 12}{c +}{hline 35}
      Total {c |}{res}     41,972      100.00
{txt}
{com}. tab over3 if india==0&hfa<.

      {txt}over3 {c |}      Freq.     Percent        Cum.
{hline 12}{c +}{hline 35}
          0 {c |}{res}     68,837       55.43       55.43
{txt}          1 {c |}{res}     55,344       44.57      100.00
{txt}{hline 12}{c +}{hline 35}
      Total {c |}{res}    124,181      100.00
{txt}
{com}. 
. * Constructing WS's "completed fertility" subsample
. gen desired_fertility_split = v602 <3 if v602 < 6
{txt}(3,014 missing values generated)

{com}. gen completed = 1-desired
{txt}(3,014 missing values generated)

{com}. 
. tab v602 desired 

                  {txt}{c |} desired_fertility_spl
        fertility {c |}          it
       preference {c |}         0          1 {c |}     Total
{hline 18}{c +}{hline 22}{c +}{hline 10}
     have another {c |}{res}         0    347,433 {txt}{c |}{res}   347,433 
{txt}        undecided {c |}{res}         0     38,160 {txt}{c |}{res}    38,160 
{txt}          no more {c |}{res}   426,922          0 {txt}{c |}{res}   426,922 
{txt}       sterilized {c |}{res}   127,705          0 {txt}{c |}{res}   127,705 
{txt}declared infecund {c |}{res}    44,213          0 {txt}{c |}{res}    44,213 
{txt}{hline 18}{c +}{hline 22}{c +}{hline 10}
            Total {c |}{res}   598,840    385,593 {txt}{c |}{res}   984,433 

{txt}
{com}. tab v602 desired if hfa!=.

                  {txt}{c |} desired_fertility_spl
        fertility {c |}          it
       preference {c |}         0          1 {c |}     Total
{hline 18}{c +}{hline 22}{c +}{hline 10}
     have another {c |}{res}         0     91,432 {txt}{c |}{res}    91,432 
{txt}        undecided {c |}{res}         0      7,052 {txt}{c |}{res}     7,052 
{txt}          no more {c |}{res}    56,294          0 {txt}{c |}{res}    56,294 
{txt}       sterilized {c |}{res}     9,419          0 {txt}{c |}{res}     9,419 
{txt}declared infecund {c |}{res}     1,481          0 {txt}{c |}{res}     1,481 
{txt}{hline 18}{c +}{hline 22}{c +}{hline 10}
            Total {c |}{res}    67,194     98,484 {txt}{c |}{res}   165,678 

{txt}
{com}. 
. * v312 is a survey question about contraception use:
. tab v312 v602 if hfa !=., m

{txt}current contraceptive {c |}                                  fertility preference
               method {c |} have anot  undecided    no more  sterilize  declared   never had          9          . {c |}     Total
{hline 22}{c +}{hline 88}{c +}{hline 10}
            not using {c |}{res}    69,740      5,670     37,212          0      1,231          1        162        187 {txt}{c |}{res}   114,203 
{txt}                 pill {c |}{res}     4,764        330      4,279          0         28          0         25         13 {txt}{c |}{res}     9,439 
{txt}                  iud {c |}{res}       564         32        981          0         20          0          0          3 {txt}{c |}{res}     1,600 
{txt}           injections {c |}{res}     5,250        353      4,921          0         67          0         13         16 {txt}{c |}{res}    10,620 
{txt}            diaphragm {c |}{res}         3          0          8          0          0          0          0          0 {txt}{c |}{res}        11 
{txt}               condom {c |}{res}     3,268        182      3,535          0         44          0         13          4 {txt}{c |}{res}     7,046 
{txt} female sterilization {c |}{res}         0          0          0      9,273          0          0          0          0 {txt}{c |}{res}     9,273 
{txt}   male sterilization {c |}{res}         0          0          0        146          0          0          0          0 {txt}{c |}{res}       146 
{txt}  periodic abstinence {c |}{res}     3,117        159      2,315          0         41          0         12          3 {txt}{c |}{res}     5,647 
{txt}           withdrawal {c |}{res}     1,964        139      1,656          0         14          0          6          2 {txt}{c |}{res}     3,781 
{txt}other - not used, see {c |}{res}       758         38        341          0         11          0          2          7 {txt}{c |}{res}     1,157 
{txt}              implant {c |}{res}       260         12        209          0          4          0          0          0 {txt}{c |}{res}       485 
{txt}                   13 {c |}{res}     1,669        129        632          0         14          0          2          4 {txt}{c |}{res}     2,450 
{txt}        female condom {c |}{res}         4          1         16          0          0          0          0          0 {txt}{c |}{res}        21 
{txt}        foam or jelly {c |}{res}        12          0         11          0          3          0          0          0 {txt}{c |}{res}        26 
{txt}  other modern method {c |}{res}        50          7         31          0          0          0          0          0 {txt}{c |}{res}        88 
{txt}     folkloric method {c |}{res}         9          0        147          0          4          0          0          0 {txt}{c |}{res}       160 
{txt}{hline 22}{c +}{hline 88}{c +}{hline 10}
                Total {c |}{res}    91,432      7,052     56,294      9,419      1,481          1        235        239 {txt}{c |}{res}   166,153 

{txt}
{com}. tab desired if hfa!=.

{txt}desired_fer {c |}
tility_spli {c |}
          t {c |}      Freq.     Percent        Cum.
{hline 12}{c +}{hline 35}
          0 {c |}{res}     67,194       40.56       40.56
{txt}          1 {c |}{res}     98,484       59.44      100.00
{txt}{hline 12}{c +}{hline 35}
      Total {c |}{res}    165,678      100.00
{txt}
{com}. 
. * Note that permanent contraception surgery is much more common in India than in SSA:
. tab v602 india if hfa!=., col
{txt}
{c TLC}{hline 19}{c TRC}
{c |} Key{col 21}{c |}
{c LT}{hline 19}{c RT}
{c |}{space 5}{it:frequency}{col 21}{c |}
{c |}{space 1}{it:column percentage}{col 21}{c |}
{c BLC}{hline 19}{c BRC}

        fertility {c |}         india
       preference {c |}         0          1 {c |}     Total
{hline 18}{c +}{hline 22}{c +}{hline 10}
     have another {c |}{res}    78,917     12,515 {txt}{c |}{res}    91,432 
                  {txt}{c |}{res}     63.65      29.85 {txt}{c |}{res}     55.11 
{txt}{hline 18}{c +}{hline 22}{c +}{hline 10}
        undecided {c |}{res}     6,154        898 {txt}{c |}{res}     7,052 
                  {txt}{c |}{res}      4.96       2.14 {txt}{c |}{res}      4.25 
{txt}{hline 18}{c +}{hline 22}{c +}{hline 10}
          no more {c |}{res}    36,757     19,537 {txt}{c |}{res}    56,294 
                  {txt}{c |}{res}     29.65      46.59 {txt}{c |}{res}     33.93 
{txt}{hline 18}{c +}{hline 22}{c +}{hline 10}
       sterilized {c |}{res}       943      8,476 {txt}{c |}{res}     9,419 
                  {txt}{c |}{res}      0.76      20.21 {txt}{c |}{res}      5.68 
{txt}{hline 18}{c +}{hline 22}{c +}{hline 10}
declared infecund {c |}{res}     1,045        436 {txt}{c |}{res}     1,481 
                  {txt}{c |}{res}      0.84       1.04 {txt}{c |}{res}      0.89 
{txt}{hline 18}{c +}{hline 22}{c +}{hline 10}
    never had sex {c |}{res}         0          1 {txt}{c |}{res}         1 
                  {txt}{c |}{res}      0.00       0.00 {txt}{c |}{res}      0.00 
{txt}{hline 18}{c +}{hline 22}{c +}{hline 10}
                9 {c |}{res}       166         69 {txt}{c |}{res}       235 
                  {txt}{c |}{res}      0.13       0.16 {txt}{c |}{res}      0.14 
{txt}{hline 18}{c +}{hline 22}{c +}{hline 10}
            Total {c |}{res}   123,982     41,932 {txt}{c |}{res}   165,914 
                  {txt}{c |}{res}    100.00     100.00 {txt}{c |}{res}    100.00 

{txt}
{com}. tab v602 india if hfa!=.&completed==1, col
{txt}
{c TLC}{hline 19}{c TRC}
{c |} Key{col 21}{c |}
{c LT}{hline 19}{c RT}
{c |}{space 5}{it:frequency}{col 21}{c |}
{c |}{space 1}{it:column percentage}{col 21}{c |}
{c BLC}{hline 19}{c BRC}

        fertility {c |}         india
       preference {c |}         0          1 {c |}     Total
{hline 18}{c +}{hline 22}{c +}{hline 10}
          no more {c |}{res}    36,757     19,537 {txt}{c |}{res}    56,294 
                  {txt}{c |}{res}     94.87      68.67 {txt}{c |}{res}     83.78 
{txt}{hline 18}{c +}{hline 22}{c +}{hline 10}
       sterilized {c |}{res}       943      8,476 {txt}{c |}{res}     9,419 
                  {txt}{c |}{res}      2.43      29.79 {txt}{c |}{res}     14.02 
{txt}{hline 18}{c +}{hline 22}{c +}{hline 10}
declared infecund {c |}{res}     1,045        436 {txt}{c |}{res}     1,481 
                  {txt}{c |}{res}      2.70       1.53 {txt}{c |}{res}      2.20 
{txt}{hline 18}{c +}{hline 22}{c +}{hline 10}
            Total {c |}{res}    38,745     28,449 {txt}{c |}{res}    67,194 
                  {txt}{c |}{res}    100.00     100.00 {txt}{c |}{res}    100.00 

{txt}
{com}. 
. 
. ***************************************
. * Table 1 for JDE
. ***************************************
. 
. * Table 1 Panel (c):
. tab heightspermom distancefromlast if hfa!=.

{txt}heightsper {c |}                         distancefromlast
       mom {c |}         1          2          3          4          5          6 {c |}     Total
{hline 11}{c +}{hline 66}{c +}{hline 10}
         1 {c |}{res}    80,737      4,419        196         15          1          0 {txt}{c |}{res}    85,368 
{txt}         2 {c |}{res}    35,507     34,932      1,420         71          2          2 {txt}{c |}{res}    71,934 
{txt}         3 {c |}{res}     2,887      2,870      2,877         45          3          0 {txt}{c |}{res}     8,682 
{txt}         4 {c |}{res}        41         40         40         41          2          0 {txt}{c |}{res}       164 
{txt}         5 {c |}{res}         1          1          1          1          1          0 {txt}{c |}{res}         5 
{txt}{hline 11}{c +}{hline 66}{c +}{hline 10}
     Total {c |}{res}   119,173     42,262      4,534        173          9          2 {txt}{c |}{res}   166,153 

{txt}
{com}. 
. * Table 1 Panels (a) and (b):
. gen p4_bord = bord
{txt}
{com}. replace p4_bord = 4 if bord > 4 & bord < .
{txt}(221,041 real changes made)

{com}. gen p4_maxbord = maxbord
{txt}
{com}. replace p4_maxbord = 4 if maxbord > 4 & maxbord < .
{txt}(540,374 real changes made)

{com}. tab p4_bord p4_maxbord if hfa!=.

           {txt}{c |}                 p4_maxbord
   p4_bord {c |}         1          2          3          4 {c |}     Total
{hline 11}{c +}{hline 44}{c +}{hline 10}
         1 {c |}{res}    26,093     11,497      1,358         44 {txt}{c |}{res}    38,992 
{txt}         2 {c |}{res}         0     25,649      8,786      1,009 {txt}{c |}{res}    35,444 
{txt}         3 {c |}{res}         0          0     19,212      7,350 {txt}{c |}{res}    26,562 
{txt}         4 {c |}{res}         0          0          0     65,155 {txt}{c |}{res}    65,155 
{txt}{hline 11}{c +}{hline 44}{c +}{hline 10}
     Total {c |}{res}    26,093     37,146     29,356     73,558 {txt}{c |}{res}   166,153 

{txt}
{com}. tab p4_bord p4_maxbord if hfa!=.&india==1

           {txt}{c |}                 p4_maxbord
   p4_bord {c |}         1          2          3          4 {c |}     Total
{hline 11}{c +}{hline 44}{c +}{hline 10}
         1 {c |}{res}     8,680      4,210        457         23 {txt}{c |}{res}    13,370 
{txt}         2 {c |}{res}         0      9,261      2,352        309 {txt}{c |}{res}    11,922 
{txt}         3 {c |}{res}         0          0      5,346      1,523 {txt}{c |}{res}     6,869 
{txt}         4 {c |}{res}         0          0          0      9,811 {txt}{c |}{res}     9,811 
{txt}{hline 11}{c +}{hline 44}{c +}{hline 10}
     Total {c |}{res}     8,680     13,471      8,155     11,666 {txt}{c |}{res}    41,972 

{txt}
{com}. tab p4_bord p4_maxbord if hfa!=.&india==0

           {txt}{c |}                 p4_maxbord
   p4_bord {c |}         1          2          3          4 {c |}     Total
{hline 11}{c +}{hline 44}{c +}{hline 10}
         1 {c |}{res}    17,413      7,287        901         21 {txt}{c |}{res}    25,622 
{txt}         2 {c |}{res}         0     16,388      6,434        700 {txt}{c |}{res}    23,522 
{txt}         3 {c |}{res}         0          0     13,866      5,827 {txt}{c |}{res}    19,693 
{txt}         4 {c |}{res}         0          0          0     55,344 {txt}{c |}{res}    55,344 
{txt}{hline 11}{c +}{hline 44}{c +}{hline 10}
     Total {c |}{res}    17,413     23,675     21,201     61,892 {txt}{c |}{res}   124,181 

{txt}
{com}. 
. * Age-in-months and birth order are highly correlated in the sub-sample available for mother fixed effects:
. corr hw1 bord if hfa!=.&heightspermom==2
{txt}(obs=71,934)

             {c |}      hw1     bord
{hline 13}{c +}{hline 18}
         hw1 {c |}{res}   1.0000
        {txt}bord {c |}{res}  -0.1726   1.0000

{txt}
{com}. corr hw1 bord if hfa!=.
{txt}(obs=166,153)

             {c |}      hw1     bord
{hline 13}{c +}{hline 18}
         hw1 {c |}{res}   1.0000
        {txt}bord {c |}{res}   0.0019   1.0000

{txt}
{com}. 
. 
. ***************************************************
. ** Table 3 for JDE  
. ***************************************************
. 
. gen is1measured = bord==1&hfa!=.
{txt}
{com}. gen is2measured = bord==2&hfa!=.
{txt}
{com}. gen is3measured = bord==3&hfa!=.
{txt}
{com}. egen mom1measured = max(is1measured), by(momid)
{txt}
{com}. egen mom2measured = max(is2measured), by(momid)
{txt}
{com}. egen mom3measured = max(is3measured), by(momid)
{txt}
{com}. 
. * Sentences in text about comparing first and third born siblings
. tab mom3measured if bord==1&hfa!=.

{txt}mom3measure {c |}
          d {c |}      Freq.     Percent        Cum.
{hline 12}{c +}{hline 35}
          0 {c |}{res}     37,783       96.90       96.90
{txt}          1 {c |}{res}      1,209        3.10      100.00
{txt}{hline 12}{c +}{hline 35}
      Total {c |}{res}     38,992      100.00
{txt}
{com}. tab mom1measured if bord==3&hfa!=.

{txt}mom1measure {c |}
          d {c |}      Freq.     Percent        Cum.
{hline 12}{c +}{hline 35}
          0 {c |}{res}     25,353       95.45       95.45
{txt}          1 {c |}{res}      1,209        4.55      100.00
{txt}{hline 12}{c +}{hline 35}
      Total {c |}{res}     26,562      100.00
{txt}
{com}. tab maxbord if bord==1&hfa!=.&india==1

    {txt}maxbord {c |}      Freq.     Percent        Cum.
{hline 12}{c +}{hline 35}
          1 {c |}{res}      8,680       64.92       64.92
{txt}          2 {c |}{res}      4,210       31.49       96.41
{txt}          3 {c |}{res}        457        3.42       99.83
{txt}          4 {c |}{res}         22        0.16       99.99
{txt}          5 {c |}{res}          1        0.01      100.00
{txt}{hline 12}{c +}{hline 35}
      Total {c |}{res}     13,370      100.00
{txt}
{com}. tab bord if maxbord==3&hfa!=.&india==1

{txt}birth order {c |}
     number {c |}      Freq.     Percent        Cum.
{hline 12}{c +}{hline 35}
          1 {c |}{res}        457        5.60        5.60
{txt}          2 {c |}{res}      2,352       28.84       34.45
{txt}          3 {c |}{res}      5,346       65.55      100.00
{txt}{hline 12}{c +}{hline 35}
      Total {c |}{res}      8,155      100.00
{txt}
{com}. 
. sum hw1 if bord==1&hfa!=.

{txt}    Variable {c |}        Obs        Mean    Std. Dev.       Min        Max
{hline 13}{c +}{hline 57}
{space 9}hw1 {c |}{res}     38,992    28.15744     17.2475          0         59
{txt}
{com}. sum hw1 if bord==1&hfa!=.&mom3measured == 1

{txt}    Variable {c |}        Obs        Mean    Std. Dev.       Min        Max
{hline 13}{c +}{hline 57}
{space 9}hw1 {c |}{res}      1,209    51.47395    6.469966         26         59
{txt}
{com}. sum hw1 if bord==3&hfa!=.

{txt}    Variable {c |}        Obs        Mean    Std. Dev.       Min        Max
{hline 13}{c +}{hline 57}
{space 9}hw1 {c |}{res}     26,562      28.491    17.16832          0         59
{txt}
{com}. sum hw1 if bord==3&hfa!=.&mom1measured == 1

{txt}    Variable {c |}        Obs        Mean    Std. Dev.       Min        Max
{hline 13}{c +}{hline 57}
{space 9}hw1 {c |}{res}      1,209    8.132341    6.453785          0         35
{txt}
{com}. 
. * "For example, controlling for child age and sex, third-borns in India in sibships of 3 with a measured first-born sibling are shorter than those without a measured first-born sibling by a gap almost as large as that between the average urban and rural Indian children."
. reg hfa mom1measured i.hw1##i.b4 if india==1&bord==3&maxbord==3, cluster(cluster)

{txt}Linear regression                               Number of obs     = {res}     5,346
                                                {txt}F(120, 2624)      =  {res}     5.11
                                                {txt}Prob > F          = {res}    0.0000
                                                {txt}R-squared         = {res}    0.1199
                                                {txt}Root MSE          =    {res} 1.6747

{txt}{ralign 78:(Std. Err. adjusted for {res:2,625} clusters in cluster)}
{hline 13}{c TT}{hline 11}{hline 11}{hline 9}{hline 8}{hline 13}{hline 12}
{col 14}{c |}{col 26}    Robust
{col 1}         hfa{col 14}{c |}      Coef.{col 26}   Std. Err.{col 38}      t{col 46}   P>|t|{col 54}     [95% Con{col 67}f. Interval]
{hline 13}{c +}{hline 11}{hline 11}{hline 9}{hline 8}{hline 13}{hline 12}
mom1measured {c |}{col 14}{res}{space 2}  -.28201{col 26}{space 2} .1011369{col 37}{space 1}   -2.79{col 46}{space 3}0.005{col 54}{space 4}-.4803262{col 67}{space 3}-.0836939
{txt}{space 12} {c |}
{space 9}hw1 {c |}
{space 10}1  {c |}{col 14}{res}{space 2} -.424779{col 26}{space 2} .6419227{col 37}{space 1}   -0.66{col 46}{space 3}0.508{col 54}{space 4}-1.683505{col 67}{space 3} .8339469
{txt}{space 10}2  {c |}{col 14}{res}{space 2}-.1515366{col 26}{space 2} .6326251{col 37}{space 1}   -0.24{col 46}{space 3}0.811{col 54}{space 4}-1.392031{col 67}{space 3} 1.088958
{txt}{space 10}3  {c |}{col 14}{res}{space 2}-.6758909{col 26}{space 2} .6019444{col 37}{space 1}   -1.12{col 46}{space 3}0.262{col 54}{space 4}-1.856225{col 67}{space 3} .5044429
{txt}{space 10}4  {c |}{col 14}{res}{space 2}-.8779996{col 26}{space 2} .5935099{col 37}{space 1}   -1.48{col 46}{space 3}0.139{col 54}{space 4}-2.041795{col 67}{space 3} .2857953
{txt}{space 10}5  {c |}{col 14}{res}{space 2}-.5661931{col 26}{space 2} .5929176{col 37}{space 1}   -0.95{col 46}{space 3}0.340{col 54}{space 4}-1.728826{col 67}{space 3} .5964403
{txt}{space 10}6  {c |}{col 14}{res}{space 2}-1.249283{col 26}{space 2} .5943152{col 37}{space 1}   -2.10{col 46}{space 3}0.036{col 54}{space 4}-2.414657{col 67}{space 3}-.0839089
{txt}{space 10}7  {c |}{col 14}{res}{space 2}-1.212423{col 26}{space 2} .6047214{col 37}{space 1}   -2.00{col 46}{space 3}0.045{col 54}{space 4}-2.398202{col 67}{space 3}-.0266439
{txt}{space 10}8  {c |}{col 14}{res}{space 2}-.9316395{col 26}{space 2} .5909748{col 37}{space 1}   -1.58{col 46}{space 3}0.115{col 54}{space 4}-2.090463{col 67}{space 3} .2271843
{txt}{space 10}9  {c |}{col 14}{res}{space 2}-1.110008{col 26}{space 2} .6045888{col 37}{space 1}   -1.84{col 46}{space 3}0.066{col 54}{space 4}-2.295527{col 67}{space 3} .0755114
{txt}{space 9}10  {c |}{col 14}{res}{space 2}  -1.3214{col 26}{space 2} .5948895{col 37}{space 1}   -2.22{col 46}{space 3}0.026{col 54}{space 4}  -2.4879{col 67}{space 3}-.1548997
{txt}{space 9}11  {c |}{col 14}{res}{space 2}-1.567563{col 26}{space 2} .6073234{col 37}{space 1}   -2.58{col 46}{space 3}0.010{col 54}{space 4}-2.758444{col 67}{space 3}-.3766815
{txt}{space 9}12  {c |}{col 14}{res}{space 2}-1.333118{col 26}{space 2} .5911916{col 37}{space 1}   -2.25{col 46}{space 3}0.024{col 54}{space 4}-2.492367{col 67}{space 3}-.1738692
{txt}{space 9}13  {c |}{col 14}{res}{space 2}-2.028813{col 26}{space 2} .5832888{col 37}{space 1}   -3.48{col 46}{space 3}0.001{col 54}{space 4}-3.172566{col 67}{space 3}-.8850609
{txt}{space 9}14  {c |}{col 14}{res}{space 2}-1.949205{col 26}{space 2} .5920832{col 37}{space 1}   -3.29{col 46}{space 3}0.001{col 54}{space 4}-3.110202{col 67}{space 3}-.7882077
{txt}{space 9}15  {c |}{col 14}{res}{space 2}-2.256979{col 26}{space 2} .5913225{col 37}{space 1}   -3.82{col 46}{space 3}0.000{col 54}{space 4}-3.416485{col 67}{space 3}-1.097473
{txt}{space 9}16  {c |}{col 14}{res}{space 2}-2.150703{col 26}{space 2} .5836365{col 37}{space 1}   -3.69{col 46}{space 3}0.000{col 54}{space 4}-3.295137{col 67}{space 3}-1.006268
{txt}{space 9}17  {c |}{col 14}{res}{space 2}-2.294808{col 26}{space 2}  .584032{col 37}{space 1}   -3.93{col 46}{space 3}0.000{col 54}{space 4}-3.440017{col 67}{space 3}-1.149598
{txt}{space 9}18  {c |}{col 14}{res}{space 2}-2.571761{col 26}{space 2} .5858815{col 37}{space 1}   -4.39{col 46}{space 3}0.000{col 54}{space 4}-3.720597{col 67}{space 3}-1.422924
{txt}{space 9}19  {c |}{col 14}{res}{space 2}-2.216217{col 26}{space 2} .5836756{col 37}{space 1}   -3.80{col 46}{space 3}0.000{col 54}{space 4}-3.360728{col 67}{space 3}-1.071706
{txt}{space 9}20  {c |}{col 14}{res}{space 2}-2.176853{col 26}{space 2} .6208326{col 37}{space 1}   -3.51{col 46}{space 3}0.000{col 54}{space 4}-3.394224{col 67}{space 3}-.9594817
{txt}{space 9}21  {c |}{col 14}{res}{space 2}-2.684357{col 26}{space 2} .5992123{col 37}{space 1}   -4.48{col 46}{space 3}0.000{col 54}{space 4}-3.859333{col 67}{space 3} -1.50938
{txt}{space 9}22  {c |}{col 14}{res}{space 2}-2.375739{col 26}{space 2}  .598254{col 37}{space 1}   -3.97{col 46}{space 3}0.000{col 54}{space 4}-3.548836{col 67}{space 3}-1.202642
{txt}{space 9}23  {c |}{col 14}{res}{space 2}-2.902539{col 26}{space 2} .5948988{col 37}{space 1}   -4.88{col 46}{space 3}0.000{col 54}{space 4}-4.069058{col 67}{space 3}-1.736021
{txt}{space 9}24  {c |}{col 14}{res}{space 2}-2.465143{col 26}{space 2} .5858956{col 37}{space 1}   -4.21{col 46}{space 3}0.000{col 54}{space 4}-3.614007{col 67}{space 3}-1.316279
{txt}{space 9}25  {c |}{col 14}{res}{space 2}-2.324575{col 26}{space 2} .6143504{col 37}{space 1}   -3.78{col 46}{space 3}0.000{col 54}{space 4}-3.529235{col 67}{space 3}-1.119915
{txt}{space 9}26  {c |}{col 14}{res}{space 2}-2.436884{col 26}{space 2} .6005243{col 37}{space 1}   -4.06{col 46}{space 3}0.000{col 54}{space 4}-3.614433{col 67}{space 3}-1.259335
{txt}{space 9}27  {c |}{col 14}{res}{space 2}-1.917745{col 26}{space 2} .5958538{col 37}{space 1}   -3.22{col 46}{space 3}0.001{col 54}{space 4}-3.086136{col 67}{space 3}-.7493544
{txt}{space 9}28  {c |}{col 14}{res}{space 2}-1.967764{col 26}{space 2} .6410698{col 37}{space 1}   -3.07{col 46}{space 3}0.002{col 54}{space 4}-3.224817{col 67}{space 3}-.7107103
{txt}{space 9}29  {c |}{col 14}{res}{space 2}-2.456146{col 26}{space 2} .5910888{col 37}{space 1}   -4.16{col 46}{space 3}0.000{col 54}{space 4}-3.615194{col 67}{space 3}-1.297099
{txt}{space 9}30  {c |}{col 14}{res}{space 2}-1.533118{col 26}{space 2} .5996324{col 37}{space 1}   -2.56{col 46}{space 3}0.011{col 54}{space 4}-2.708919{col 67}{space 3} -.357318
{txt}{space 9}31  {c |}{col 14}{res}{space 2} -2.41236{col 26}{space 2} .5766384{col 37}{space 1}   -4.18{col 46}{space 3}0.000{col 54}{space 4}-3.543072{col 67}{space 3}-1.281648
{txt}{space 9}32  {c |}{col 14}{res}{space 2}-2.013296{col 26}{space 2} .6051751{col 37}{space 1}   -3.33{col 46}{space 3}0.001{col 54}{space 4}-3.199965{col 67}{space 3}-.8266273
{txt}{space 9}33  {c |}{col 14}{res}{space 2}-2.160088{col 26}{space 2} .5969223{col 37}{space 1}   -3.62{col 46}{space 3}0.000{col 54}{space 4}-3.330574{col 67}{space 3}-.9896017
{txt}{space 9}34  {c |}{col 14}{res}{space 2} -2.55996{col 26}{space 2} .6477329{col 37}{space 1}   -3.95{col 46}{space 3}0.000{col 54}{space 4}-3.830079{col 67}{space 3}-1.289841
{txt}{space 9}35  {c |}{col 14}{res}{space 2}-2.956725{col 26}{space 2} .6135918{col 37}{space 1}   -4.82{col 46}{space 3}0.000{col 54}{space 4}-4.159898{col 67}{space 3}-1.753552
{txt}{space 9}36  {c |}{col 14}{res}{space 2}-1.954939{col 26}{space 2} .6104818{col 37}{space 1}   -3.20{col 46}{space 3}0.001{col 54}{space 4}-3.152014{col 67}{space 3}-.7578648
{txt}{space 9}37  {c |}{col 14}{res}{space 2}-2.107221{col 26}{space 2}  .606181{col 37}{space 1}   -3.48{col 46}{space 3}0.001{col 54}{space 4}-3.295862{col 67}{space 3}-.9185799
{txt}{space 9}38  {c |}{col 14}{res}{space 2}-2.334298{col 26}{space 2} .6005272{col 37}{space 1}   -3.89{col 46}{space 3}0.000{col 54}{space 4}-3.511853{col 67}{space 3}-1.156743
{txt}{space 9}39  {c |}{col 14}{res}{space 2}-1.978585{col 26}{space 2} .5776943{col 37}{space 1}   -3.42{col 46}{space 3}0.001{col 54}{space 4}-3.111367{col 67}{space 3}-.8458023
{txt}{space 9}40  {c |}{col 14}{res}{space 2}-2.045058{col 26}{space 2} .5862132{col 37}{space 1}   -3.49{col 46}{space 3}0.000{col 54}{space 4}-3.194545{col 67}{space 3}-.8955709
{txt}{space 9}41  {c |}{col 14}{res}{space 2}-2.274721{col 26}{space 2} .5882221{col 37}{space 1}   -3.87{col 46}{space 3}0.000{col 54}{space 4}-3.428147{col 67}{space 3}-1.121295
{txt}{space 9}42  {c |}{col 14}{res}{space 2}-1.908444{col 26}{space 2} .5954872{col 37}{space 1}   -3.20{col 46}{space 3}0.001{col 54}{space 4}-3.076116{col 67}{space 3}-.7407721
{txt}{space 9}43  {c |}{col 14}{res}{space 2}-1.965688{col 26}{space 2}  .595105{col 37}{space 1}   -3.30{col 46}{space 3}0.001{col 54}{space 4}-3.132611{col 67}{space 3}-.7987656
{txt}{space 9}44  {c |}{col 14}{res}{space 2}-1.983274{col 26}{space 2} .5952603{col 37}{space 1}   -3.33{col 46}{space 3}0.001{col 54}{space 4}-3.150501{col 67}{space 3}-.8160468
{txt}{space 9}45  {c |}{col 14}{res}{space 2}-2.320332{col 26}{space 2} .6050479{col 37}{space 1}   -3.83{col 46}{space 3}0.000{col 54}{space 4}-3.506752{col 67}{space 3}-1.133913
{txt}{space 9}46  {c |}{col 14}{res}{space 2}-2.044789{col 26}{space 2} .6077406{col 37}{space 1}   -3.36{col 46}{space 3}0.001{col 54}{space 4}-3.236489{col 67}{space 3}  -.85309
{txt}{space 9}47  {c |}{col 14}{res}{space 2}-2.544775{col 26}{space 2} .6078275{col 37}{space 1}   -4.19{col 46}{space 3}0.000{col 54}{space 4}-3.736644{col 67}{space 3}-1.352905
{txt}{space 9}48  {c |}{col 14}{res}{space 2}-2.121896{col 26}{space 2} .6001056{col 37}{space 1}   -3.54{col 46}{space 3}0.000{col 54}{space 4}-3.298625{col 67}{space 3}-.9451684
{txt}{space 9}49  {c |}{col 14}{res}{space 2}-1.555873{col 26}{space 2} .6074345{col 37}{space 1}   -2.56{col 46}{space 3}0.010{col 54}{space 4}-2.746972{col 67}{space 3}-.3647736
{txt}{space 9}50  {c |}{col 14}{res}{space 2}-1.602206{col 26}{space 2} .6150424{col 37}{space 1}   -2.61{col 46}{space 3}0.009{col 54}{space 4}-2.808223{col 67}{space 3}-.3961888
{txt}{space 9}51  {c |}{col 14}{res}{space 2}-1.960323{col 26}{space 2} .5721958{col 37}{space 1}   -3.43{col 46}{space 3}0.001{col 54}{space 4}-3.082324{col 67}{space 3}-.8383224
{txt}{space 9}52  {c |}{col 14}{res}{space 2}-1.539365{col 26}{space 2} .5907922{col 37}{space 1}   -2.61{col 46}{space 3}0.009{col 54}{space 4}-2.697831{col 67}{space 3}-.3808995
{txt}{space 9}53  {c |}{col 14}{res}{space 2}-1.839873{col 26}{space 2}  .594918{col 37}{space 1}   -3.09{col 46}{space 3}0.002{col 54}{space 4}-3.006429{col 67}{space 3}-.6733168
{txt}{space 9}54  {c |}{col 14}{res}{space 2}-2.193566{col 26}{space 2} .5811588{col 37}{space 1}   -3.77{col 46}{space 3}0.000{col 54}{space 4}-3.333142{col 67}{space 3} -1.05399
{txt}{space 9}55  {c |}{col 14}{res}{space 2}-1.952071{col 26}{space 2} .5859696{col 37}{space 1}   -3.33{col 46}{space 3}0.001{col 54}{space 4} -3.10108{col 67}{space 3} -.803062
{txt}{space 9}56  {c |}{col 14}{res}{space 2}-1.646227{col 26}{space 2} .5983629{col 37}{space 1}   -2.75{col 46}{space 3}0.006{col 54}{space 4}-2.819538{col 67}{space 3}-.4729158
{txt}{space 9}57  {c |}{col 14}{res}{space 2}-2.075315{col 26}{space 2} .6000172{col 37}{space 1}   -3.46{col 46}{space 3}0.001{col 54}{space 4} -3.25187{col 67}{space 3}-.8987601
{txt}{space 9}58  {c |}{col 14}{res}{space 2}-2.051905{col 26}{space 2} .6013855{col 37}{space 1}   -3.41{col 46}{space 3}0.001{col 54}{space 4}-3.231143{col 67}{space 3}-.8726674
{txt}{space 9}59  {c |}{col 14}{res}{space 2}-1.773727{col 26}{space 2} .6054962{col 37}{space 1}   -2.93{col 46}{space 3}0.003{col 54}{space 4}-2.961025{col 67}{space 3}-.5864284
{txt}{space 12} {c |}
{space 10}b4 {c |}
{space 5}female  {c |}{col 14}{res}{space 2}-.9727035{col 26}{space 2} .7926329{col 37}{space 1}   -1.23{col 46}{space 3}0.220{col 54}{space 4}-2.526952{col 67}{space 3} .5815453
{txt}{space 12} {c |}
{space 6}hw1#b4 {c |}
{space 2} 1#female  {c |}{col 14}{res}{space 2} 1.713851{col 26}{space 2} 1.002343{col 37}{space 1}    1.71{col 46}{space 3}0.087{col 54}{space 4} -.251612{col 67}{space 3} 3.679313
{txt}{space 2} 2#female  {c |}{col 14}{res}{space 2} .9742411{col 26}{space 2} .8935623{col 37}{space 1}    1.09{col 46}{space 3}0.276{col 54}{space 4} -.777917{col 67}{space 3} 2.726399
{txt}{space 2} 3#female  {c |}{col 14}{res}{space 2} .7655576{col 26}{space 2} .8716251{col 37}{space 1}    0.88{col 46}{space 3}0.380{col 54}{space 4}-.9435846{col 67}{space 3}   2.4747
{txt}{space 2} 4#female  {c |}{col 14}{res}{space 2} 1.193109{col 26}{space 2} .8527424{col 37}{space 1}    1.40{col 46}{space 3}0.162{col 54}{space 4}-.4790064{col 67}{space 3} 2.865225
{txt}{space 2} 5#female  {c |}{col 14}{res}{space 2} .8505932{col 26}{space 2} .8539042{col 37}{space 1}    1.00{col 46}{space 3}0.319{col 54}{space 4}-.8238006{col 67}{space 3} 2.524987
{txt}{space 2} 6#female  {c |}{col 14}{res}{space 2} .8821882{col 26}{space 2} .8681685{col 37}{space 1}    1.02{col 46}{space 3}0.310{col 54}{space 4}-.8201761{col 67}{space 3} 2.584553
{txt}{space 2} 7#female  {c |}{col 14}{res}{space 2} 1.117996{col 26}{space 2} .8595511{col 37}{space 1}    1.30{col 46}{space 3}0.193{col 54}{space 4}-.5674703{col 67}{space 3} 2.803463
{txt}{space 2} 8#female  {c |}{col 14}{res}{space 2} .9396629{col 26}{space 2} .8604103{col 37}{space 1}    1.09{col 46}{space 3}0.275{col 54}{space 4}-.7474885{col 67}{space 3} 2.626814
{txt}{space 2} 9#female  {c |}{col 14}{res}{space 2}  .905985{col 26}{space 2} .8582875{col 37}{space 1}    1.06{col 46}{space 3}0.291{col 54}{space 4}-.7770039{col 67}{space 3} 2.588974
{txt}{space 2}10#female  {c |}{col 14}{res}{space 2} 1.175693{col 26}{space 2} .8597705{col 37}{space 1}    1.37{col 46}{space 3}0.172{col 54}{space 4}-.5102039{col 67}{space 3}  2.86159
{txt}{space 2}11#female  {c |}{col 14}{res}{space 2} 1.148427{col 26}{space 2} .8639273{col 37}{space 1}    1.33{col 46}{space 3}0.184{col 54}{space 4}-.5456207{col 67}{space 3} 2.842475
{txt}{space 2}12#female  {c |}{col 14}{res}{space 2} .9301414{col 26}{space 2} .8629005{col 37}{space 1}    1.08{col 46}{space 3}0.281{col 54}{space 4} -.761893{col 67}{space 3} 2.622176
{txt}{space 2}13#female  {c |}{col 14}{res}{space 2} 1.585402{col 26}{space 2} .8605267{col 37}{space 1}    1.84{col 46}{space 3}0.066{col 54}{space 4}-.1019778{col 67}{space 3} 3.272782
{txt}{space 2}14#female  {c |}{col 14}{res}{space 2} 1.012245{col 26}{space 2}  .862348{col 37}{space 1}    1.17{col 46}{space 3}0.241{col 54}{space 4}-.6787059{col 67}{space 3} 2.703196
{txt}{space 2}15#female  {c |}{col 14}{res}{space 2} 1.275503{col 26}{space 2} .8300457{col 37}{space 1}    1.54{col 46}{space 3}0.124{col 54}{space 4}-.3521077{col 67}{space 3} 2.903113
{txt}{space 2}16#female  {c |}{col 14}{res}{space 2} 1.223316{col 26}{space 2} .8432528{col 37}{space 1}    1.45{col 46}{space 3}0.147{col 54}{space 4}-.4301914{col 67}{space 3} 2.876824
{txt}{space 2}17#female  {c |}{col 14}{res}{space 2} 1.391561{col 26}{space 2} .8724967{col 37}{space 1}    1.59{col 46}{space 3}0.111{col 54}{space 4}-.3192903{col 67}{space 3} 3.102412
{txt}{space 2}18#female  {c |}{col 14}{res}{space 2} 1.429926{col 26}{space 2}  .852886{col 37}{space 1}    1.68{col 46}{space 3}0.094{col 54}{space 4}-.2424718{col 67}{space 3} 3.102323
{txt}{space 2}19#female  {c |}{col 14}{res}{space 2} 1.063894{col 26}{space 2}  .870247{col 37}{space 1}    1.22{col 46}{space 3}0.222{col 54}{space 4}-.6425464{col 67}{space 3} 2.770333
{txt}{space 2}20#female  {c |}{col 14}{res}{space 2}   .77961{col 26}{space 2} .8590094{col 37}{space 1}    0.91{col 46}{space 3}0.364{col 54}{space 4}-.9047945{col 67}{space 3} 2.464014
{txt}{space 2}21#female  {c |}{col 14}{res}{space 2} 1.601021{col 26}{space 2} .8761563{col 37}{space 1}    1.83{col 46}{space 3}0.068{col 54}{space 4}-.1170063{col 67}{space 3} 3.319048
{txt}{space 2}22#female  {c |}{col 14}{res}{space 2} 1.014092{col 26}{space 2} .8685927{col 37}{space 1}    1.17{col 46}{space 3}0.243{col 54}{space 4}-.6891037{col 67}{space 3} 2.717288
{txt}{space 2}23#female  {c |}{col 14}{res}{space 2} 1.552037{col 26}{space 2} .8607699{col 37}{space 1}    1.80{col 46}{space 3}0.071{col 54}{space 4}-.1358197{col 67}{space 3} 3.239893
{txt}{space 2}24#female  {c |}{col 14}{res}{space 2} .9213762{col 26}{space 2} .8504384{col 37}{space 1}    1.08{col 46}{space 3}0.279{col 54}{space 4}-.7462216{col 67}{space 3} 2.588974
{txt}{space 2}25#female  {c |}{col 14}{res}{space 2} .9411708{col 26}{space 2}  .854978{col 37}{space 1}    1.10{col 46}{space 3}0.271{col 54}{space 4}-.7353287{col 67}{space 3}  2.61767
{txt}{space 2}26#female  {c |}{col 14}{res}{space 2} 1.393628{col 26}{space 2} .8491033{col 37}{space 1}    1.64{col 46}{space 3}0.101{col 54}{space 4}-.2713523{col 67}{space 3} 3.058607
{txt}{space 2}27#female  {c |}{col 14}{res}{space 2}  1.00141{col 26}{space 2} .8750353{col 37}{space 1}    1.14{col 46}{space 3}0.253{col 54}{space 4}-.7144196{col 67}{space 3} 2.717239
{txt}{space 2}28#female  {c |}{col 14}{res}{space 2} 1.239201{col 26}{space 2} .9105251{col 37}{space 1}    1.36{col 46}{space 3}0.174{col 54}{space 4} -.546219{col 67}{space 3} 3.024621
{txt}{space 2}29#female  {c |}{col 14}{res}{space 2} .9754684{col 26}{space 2} .8517126{col 37}{space 1}    1.15{col 46}{space 3}0.252{col 54}{space 4} -.694628{col 67}{space 3} 2.645565
{txt}{space 2}30#female  {c |}{col 14}{res}{space 2} 1.033282{col 26}{space 2} .8538676{col 37}{space 1}    1.21{col 46}{space 3}0.226{col 54}{space 4}-.6410396{col 67}{space 3} 2.707605
{txt}{space 2}31#female  {c |}{col 14}{res}{space 2} 1.286752{col 26}{space 2} .8596103{col 37}{space 1}    1.50{col 46}{space 3}0.135{col 54}{space 4}-.3988309{col 67}{space 3} 2.972335
{txt}{space 2}32#female  {c |}{col 14}{res}{space 2} .9851745{col 26}{space 2} .8970508{col 37}{space 1}    1.10{col 46}{space 3}0.272{col 54}{space 4} -.773824{col 67}{space 3} 2.744173
{txt}{space 2}33#female  {c |}{col 14}{res}{space 2} .8245852{col 26}{space 2} .8619152{col 37}{space 1}    0.96{col 46}{space 3}0.339{col 54}{space 4}-.8655172{col 67}{space 3} 2.514688
{txt}{space 2}34#female  {c |}{col 14}{res}{space 2} 1.185861{col 26}{space 2}  .896551{col 37}{space 1}    1.32{col 46}{space 3}0.186{col 54}{space 4}-.5721571{col 67}{space 3}  2.94388
{txt}{space 2}35#female  {c |}{col 14}{res}{space 2} 1.267505{col 26}{space 2} .8605786{col 37}{space 1}    1.47{col 46}{space 3}0.141{col 54}{space 4}-.4199768{col 67}{space 3} 2.954986
{txt}{space 2}36#female  {c |}{col 14}{res}{space 2} 1.198246{col 26}{space 2}  .876088{col 37}{space 1}    1.37{col 46}{space 3}0.172{col 54}{space 4} -.519647{col 67}{space 3}  2.91614
{txt}{space 2}37#female  {c |}{col 14}{res}{space 2} 1.227002{col 26}{space 2} .8646107{col 37}{space 1}    1.42{col 46}{space 3}0.156{col 54}{space 4}-.4683855{col 67}{space 3}  2.92239
{txt}{space 2}38#female  {c |}{col 14}{res}{space 2} 1.416914{col 26}{space 2}  .852863{col 37}{space 1}    1.66{col 46}{space 3}0.097{col 54}{space 4}-.2554385{col 67}{space 3} 3.089266
{txt}{space 2}39#female  {c |}{col 14}{res}{space 2}  .626749{col 26}{space 2} .8517769{col 37}{space 1}    0.74{col 46}{space 3}0.462{col 54}{space 4}-1.043473{col 67}{space 3} 2.296971
{txt}{space 2}40#female  {c |}{col 14}{res}{space 2} .9617935{col 26}{space 2} .8422328{col 37}{space 1}    1.14{col 46}{space 3}0.254{col 54}{space 4}-.6897144{col 67}{space 3} 2.613301
{txt}{space 2}41#female  {c |}{col 14}{res}{space 2} 1.793143{col 26}{space 2} .8899773{col 37}{space 1}    2.01{col 46}{space 3}0.044{col 54}{space 4} .0480151{col 67}{space 3} 3.538272
{txt}{space 2}42#female  {c |}{col 14}{res}{space 2} .9434318{col 26}{space 2} .8635451{col 37}{space 1}    1.09{col 46}{space 3}0.275{col 54}{space 4}-.7498665{col 67}{space 3}  2.63673
{txt}{space 2}43#female  {c |}{col 14}{res}{space 2} .8360191{col 26}{space 2}   .89609{col 37}{space 1}    0.93{col 46}{space 3}0.351{col 54}{space 4}-.9210956{col 67}{space 3} 2.593134
{txt}{space 2}44#female  {c |}{col 14}{res}{space 2} .5225151{col 26}{space 2}  .872078{col 37}{space 1}    0.60{col 46}{space 3}0.549{col 54}{space 4}-1.187515{col 67}{space 3} 2.232545
{txt}{space 2}45#female  {c |}{col 14}{res}{space 2} 1.068348{col 26}{space 2}   .87937{col 37}{space 1}    1.21{col 46}{space 3}0.225{col 54}{space 4}-.6559805{col 67}{space 3} 2.792677
{txt}{space 2}46#female  {c |}{col 14}{res}{space 2} .8145899{col 26}{space 2} .8556146{col 37}{space 1}    0.95{col 46}{space 3}0.341{col 54}{space 4}-.8631578{col 67}{space 3} 2.492338
{txt}{space 2}47#female  {c |}{col 14}{res}{space 2} 1.499689{col 26}{space 2} .8679237{col 37}{space 1}    1.73{col 46}{space 3}0.084{col 54}{space 4}-.2021954{col 67}{space 3} 3.201573
{txt}{space 2}48#female  {c |}{col 14}{res}{space 2} .7830606{col 26}{space 2} .8706048{col 37}{space 1}    0.90{col 46}{space 3}0.368{col 54}{space 4}-.9240808{col 67}{space 3} 2.490202
{txt}{space 2}49#female  {c |}{col 14}{res}{space 2} .2703226{col 26}{space 2} .8640314{col 37}{space 1}    0.31{col 46}{space 3}0.754{col 54}{space 4}-1.423929{col 67}{space 3} 1.964575
{txt}{space 2}50#female  {c |}{col 14}{res}{space 2} .7478702{col 26}{space 2} .8816932{col 37}{space 1}    0.85{col 46}{space 3}0.396{col 54}{space 4}-.9810142{col 67}{space 3} 2.476755
{txt}{space 2}51#female  {c |}{col 14}{res}{space 2} 1.138868{col 26}{space 2} .8365517{col 37}{space 1}    1.36{col 46}{space 3}0.174{col 54}{space 4}-.5014997{col 67}{space 3} 2.779236
{txt}{space 2}52#female  {c |}{col 14}{res}{space 2} .3688629{col 26}{space 2} .8803014{col 37}{space 1}    0.42{col 46}{space 3}0.675{col 54}{space 4}-1.357292{col 67}{space 3} 2.095018
{txt}{space 2}53#female  {c |}{col 14}{res}{space 2} 1.056563{col 26}{space 2} .8587107{col 37}{space 1}    1.23{col 46}{space 3}0.219{col 54}{space 4}-.6272555{col 67}{space 3} 2.740382
{txt}{space 2}54#female  {c |}{col 14}{res}{space 2}  1.05586{col 26}{space 2}   .85823{col 37}{space 1}    1.23{col 46}{space 3}0.219{col 54}{space 4}-.6270165{col 67}{space 3} 2.738736
{txt}{space 2}55#female  {c |}{col 14}{res}{space 2}  .767283{col 26}{space 2} .8960258{col 37}{space 1}    0.86{col 46}{space 3}0.392{col 54}{space 4}-.9897056{col 67}{space 3} 2.524272
{txt}{space 2}56#female  {c |}{col 14}{res}{space 2}  .525991{col 26}{space 2} .8666891{col 37}{space 1}    0.61{col 46}{space 3}0.544{col 54}{space 4}-1.173472{col 67}{space 3} 2.225454
{txt}{space 2}57#female  {c |}{col 14}{res}{space 2} 1.439098{col 26}{space 2} .8655332{col 37}{space 1}    1.66{col 46}{space 3}0.096{col 54}{space 4}-.2580988{col 67}{space 3} 3.136295
{txt}{space 2}58#female  {c |}{col 14}{res}{space 2} .7449659{col 26}{space 2} .8666495{col 37}{space 1}    0.86{col 46}{space 3}0.390{col 54}{space 4}-.9544197{col 67}{space 3} 2.444351
{txt}{space 2}59#female  {c |}{col 14}{res}{space 2} .5722439{col 26}{space 2} .8660768{col 37}{space 1}    0.66{col 46}{space 3}0.509{col 54}{space 4}-1.126019{col 67}{space 3} 2.270507
{txt}{space 12} {c |}
{space 7}_cons {c |}{col 14}{res}{space 2} .1765393{col 26}{space 2} .5540946{col 37}{space 1}    0.32{col 46}{space 3}0.750{col 54}{space 4}-.9099673{col 67}{space 3} 1.263046
{txt}{hline 13}{c BT}{hline 11}{hline 11}{hline 9}{hline 8}{hline 13}{hline 12}
{res}{txt}
{com}. reg hfa urban i.hw1##i.b4 if india==1&bord==3&maxbord==3, cluster(cluster)

{txt}Linear regression                               Number of obs     = {res}     5,346
                                                {txt}F(120, 2624)      =  {res}     5.31
                                                {txt}Prob > F          = {res}    0.0000
                                                {txt}R-squared         = {res}    0.1248
                                                {txt}Root MSE          =    {res} 1.6701

{txt}{ralign 78:(Std. Err. adjusted for {res:2,625} clusters in cluster)}
{hline 13}{c TT}{hline 11}{hline 11}{hline 9}{hline 8}{hline 13}{hline 12}
{col 14}{c |}{col 26}    Robust
{col 1}         hfa{col 14}{c |}      Coef.{col 26}   Std. Err.{col 38}      t{col 46}   P>|t|{col 54}     [95% Con{col 67}f. Interval]
{hline 13}{c +}{hline 11}{hline 11}{hline 9}{hline 8}{hline 13}{hline 12}
{space 7}urban {c |}{col 14}{res}{space 2} .3012683{col 26}{space 2} .0523064{col 37}{space 1}    5.76{col 46}{space 3}0.000{col 54}{space 4} .1987023{col 67}{space 3} .4038342
{txt}{space 12} {c |}
{space 9}hw1 {c |}
{space 10}1  {c |}{col 14}{res}{space 2}-.3909126{col 26}{space 2}   .64008{col 37}{space 1}   -0.61{col 46}{space 3}0.541{col 54}{space 4}-1.646025{col 67}{space 3} .8642001
{txt}{space 10}2  {c |}{col 14}{res}{space 2}-.1119939{col 26}{space 2} .6280069{col 37}{space 1}   -0.18{col 46}{space 3}0.858{col 54}{space 4}-1.343433{col 67}{space 3} 1.119445
{txt}{space 10}3  {c |}{col 14}{res}{space 2}-.6443039{col 26}{space 2} .5960699{col 37}{space 1}   -1.08{col 46}{space 3}0.280{col 54}{space 4}-1.813119{col 67}{space 3} .5245107
{txt}{space 10}4  {c |}{col 14}{res}{space 2}-.8148096{col 26}{space 2} .5886947{col 37}{space 1}   -1.38{col 46}{space 3}0.166{col 54}{space 4}-1.969163{col 67}{space 3} .3395434
{txt}{space 10}5  {c |}{col 14}{res}{space 2}-.5013823{col 26}{space 2} .5891626{col 37}{space 1}   -0.85{col 46}{space 3}0.395{col 54}{space 4}-1.656653{col 67}{space 3} .6538882
{txt}{space 10}6  {c |}{col 14}{res}{space 2}-1.173547{col 26}{space 2} .5880141{col 37}{space 1}   -2.00{col 46}{space 3}0.046{col 54}{space 4}-2.326565{col 67}{space 3}-.0205286
{txt}{space 10}7  {c |}{col 14}{res}{space 2}-1.146961{col 26}{space 2} .5997574{col 37}{space 1}   -1.91{col 46}{space 3}0.056{col 54}{space 4}-2.323007{col 67}{space 3} .0290842
{txt}{space 10}8  {c |}{col 14}{res}{space 2} -.786992{col 26}{space 2} .5846631{col 37}{space 1}   -1.35{col 46}{space 3}0.178{col 54}{space 4}-1.933439{col 67}{space 3} .3594554
{txt}{space 10}9  {c |}{col 14}{res}{space 2}-1.067274{col 26}{space 2}  .597903{col 37}{space 1}   -1.79{col 46}{space 3}0.074{col 54}{space 4}-2.239683{col 67}{space 3} .1051353
{txt}{space 9}10  {c |}{col 14}{res}{space 2}-1.301917{col 26}{space 2} .5908204{col 37}{space 1}   -2.20{col 46}{space 3}0.028{col 54}{space 4}-2.460438{col 67}{space 3}-.1433963
{txt}{space 9}11  {c |}{col 14}{res}{space 2}-1.475836{col 26}{space 2}  .603475{col 37}{space 1}   -2.45{col 46}{space 3}0.015{col 54}{space 4}-2.659172{col 67}{space 3}-.2925012
{txt}{space 9}12  {c |}{col 14}{res}{space 2} -1.28489{col 26}{space 2} .5851697{col 37}{space 1}   -2.20{col 46}{space 3}0.028{col 54}{space 4}-2.432331{col 67}{space 3}-.1374493
{txt}{space 9}13  {c |}{col 14}{res}{space 2}-1.887207{col 26}{space 2} .5771458{col 37}{space 1}   -3.27{col 46}{space 3}0.001{col 54}{space 4}-3.018914{col 67}{space 3}-.7554998
{txt}{space 9}14  {c |}{col 14}{res}{space 2} -1.82269{col 26}{space 2} .5860414{col 37}{space 1}   -3.11{col 46}{space 3}0.002{col 54}{space 4} -2.97184{col 67}{space 3}-.6735402
{txt}{space 9}15  {c |}{col 14}{res}{space 2}-2.184182{col 26}{space 2} .5846394{col 37}{space 1}   -3.74{col 46}{space 3}0.000{col 54}{space 4}-3.330583{col 67}{space 3}-1.037781
{txt}{space 9}16  {c |}{col 14}{res}{space 2}-2.038828{col 26}{space 2} .5773908{col 37}{space 1}   -3.53{col 46}{space 3}0.000{col 54}{space 4}-3.171015{col 67}{space 3}-.9066403
{txt}{space 9}17  {c |}{col 14}{res}{space 2}-2.163409{col 26}{space 2} .5764304{col 37}{space 1}   -3.75{col 46}{space 3}0.000{col 54}{space 4}-3.293714{col 67}{space 3}-1.033105
{txt}{space 9}18  {c |}{col 14}{res}{space 2}-2.458035{col 26}{space 2} .5783344{col 37}{space 1}   -4.25{col 46}{space 3}0.000{col 54}{space 4}-3.592072{col 67}{space 3}-1.323997
{txt}{space 9}19  {c |}{col 14}{res}{space 2}-2.092717{col 26}{space 2} .5773037{col 37}{space 1}   -3.62{col 46}{space 3}0.000{col 54}{space 4}-3.224734{col 67}{space 3}-.9607005
{txt}{space 9}20  {c |}{col 14}{res}{space 2}-2.058875{col 26}{space 2} .6145021{col 37}{space 1}   -3.35{col 46}{space 3}0.001{col 54}{space 4}-3.263833{col 67}{space 3}-.8539172
{txt}{space 9}21  {c |}{col 14}{res}{space 2} -2.57683{col 26}{space 2} .5914529{col 37}{space 1}   -4.36{col 46}{space 3}0.000{col 54}{space 4}-3.736592{col 67}{space 3}-1.417069
{txt}{space 9}22  {c |}{col 14}{res}{space 2}-2.255131{col 26}{space 2} .5895869{col 37}{space 1}   -3.82{col 46}{space 3}0.000{col 54}{space 4}-3.411234{col 67}{space 3}-1.099029
{txt}{space 9}23  {c |}{col 14}{res}{space 2}-2.757435{col 26}{space 2} .5877728{col 37}{space 1}   -4.69{col 46}{space 3}0.000{col 54}{space 4} -3.90998{col 67}{space 3} -1.60489
{txt}{space 9}24  {c |}{col 14}{res}{space 2}-2.314537{col 26}{space 2} .5804643{col 37}{space 1}   -3.99{col 46}{space 3}0.000{col 54}{space 4}-3.452751{col 67}{space 3}-1.176322
{txt}{space 9}25  {c |}{col 14}{res}{space 2}-2.159673{col 26}{space 2}  .608188{col 37}{space 1}   -3.55{col 46}{space 3}0.000{col 54}{space 4} -3.35225{col 67}{space 3}-.9670962
{txt}{space 9}26  {c |}{col 14}{res}{space 2}-2.306116{col 26}{space 2} .5935845{col 37}{space 1}   -3.89{col 46}{space 3}0.000{col 54}{space 4}-3.470057{col 67}{space 3}-1.142175
{txt}{space 9}27  {c |}{col 14}{res}{space 2}-1.812007{col 26}{space 2} .5887163{col 37}{space 1}   -3.08{col 46}{space 3}0.002{col 54}{space 4}-2.966403{col 67}{space 3} -.657612
{txt}{space 9}28  {c |}{col 14}{res}{space 2}-1.830529{col 26}{space 2}  .633453{col 37}{space 1}   -2.89{col 46}{space 3}0.004{col 54}{space 4}-3.072647{col 67}{space 3}-.5884111
{txt}{space 9}29  {c |}{col 14}{res}{space 2}-2.382357{col 26}{space 2} .5819821{col 37}{space 1}   -4.09{col 46}{space 3}0.000{col 54}{space 4}-3.523547{col 67}{space 3}-1.241166
{txt}{space 9}30  {c |}{col 14}{res}{space 2}-1.414652{col 26}{space 2} .5924485{col 37}{space 1}   -2.39{col 46}{space 3}0.017{col 54}{space 4}-2.576366{col 67}{space 3}-.2529386
{txt}{space 9}31  {c |}{col 14}{res}{space 2}  -2.3133{col 26}{space 2}  .568425{col 37}{space 1}   -4.07{col 46}{space 3}0.000{col 54}{space 4}-3.427907{col 67}{space 3}-1.198694
{txt}{space 9}32  {c |}{col 14}{res}{space 2}-1.914115{col 26}{space 2} .5951858{col 37}{space 1}   -3.22{col 46}{space 3}0.001{col 54}{space 4}-3.081196{col 67}{space 3}-.7470336
{txt}{space 9}33  {c |}{col 14}{res}{space 2}-2.042389{col 26}{space 2}  .588723{col 37}{space 1}   -3.47{col 46}{space 3}0.001{col 54}{space 4}-3.196797{col 67}{space 3}-.8879806
{txt}{space 9}34  {c |}{col 14}{res}{space 2}-2.465279{col 26}{space 2} .6392784{col 37}{space 1}   -3.86{col 46}{space 3}0.000{col 54}{space 4} -3.71882{col 67}{space 3}-1.211738
{txt}{space 9}35  {c |}{col 14}{res}{space 2}-2.838917{col 26}{space 2} .6057645{col 37}{space 1}   -4.69{col 46}{space 3}0.000{col 54}{space 4}-4.026742{col 67}{space 3}-1.651093
{txt}{space 9}36  {c |}{col 14}{res}{space 2}-1.845987{col 26}{space 2} .6047228{col 37}{space 1}   -3.05{col 46}{space 3}0.002{col 54}{space 4}-3.031769{col 67}{space 3}-.6602052
{txt}{space 9}37  {c |}{col 14}{res}{space 2}-1.980467{col 26}{space 2}   .59891{col 37}{space 1}   -3.31{col 46}{space 3}0.001{col 54}{space 4} -3.15485{col 67}{space 3}-.8060828
{txt}{space 9}38  {c |}{col 14}{res}{space 2}-2.182753{col 26}{space 2}  .593165{col 37}{space 1}   -3.68{col 46}{space 3}0.000{col 54}{space 4}-3.345871{col 67}{space 3}-1.019634
{txt}{space 9}39  {c |}{col 14}{res}{space 2}-1.872371{col 26}{space 2} .5719876{col 37}{space 1}   -3.27{col 46}{space 3}0.001{col 54}{space 4}-2.993964{col 67}{space 3}-.7507788
{txt}{space 9}40  {c |}{col 14}{res}{space 2}-1.932758{col 26}{space 2} .5804034{col 37}{space 1}   -3.33{col 46}{space 3}0.001{col 54}{space 4}-3.070853{col 67}{space 3}-.7946633
{txt}{space 9}41  {c |}{col 14}{res}{space 2}-2.134273{col 26}{space 2} .5794541{col 37}{space 1}   -3.68{col 46}{space 3}0.000{col 54}{space 4}-3.270506{col 67}{space 3}-.9980393
{txt}{space 9}42  {c |}{col 14}{res}{space 2}-1.779407{col 26}{space 2} .5875849{col 37}{space 1}   -3.03{col 46}{space 3}0.002{col 54}{space 4}-2.931584{col 67}{space 3}-.6272305
{txt}{space 9}43  {c |}{col 14}{res}{space 2}-1.825968{col 26}{space 2} .5876584{col 37}{space 1}   -3.11{col 46}{space 3}0.002{col 54}{space 4}-2.978289{col 67}{space 3}-.6736472
{txt}{space 9}44  {c |}{col 14}{res}{space 2}-1.919819{col 26}{space 2} .5879792{col 37}{space 1}   -3.27{col 46}{space 3}0.001{col 54}{space 4}-3.072769{col 67}{space 3}-.7668695
{txt}{space 9}45  {c |}{col 14}{res}{space 2}-2.225924{col 26}{space 2} .5950535{col 37}{space 1}   -3.74{col 46}{space 3}0.000{col 54}{space 4}-3.392746{col 67}{space 3}-1.059102
{txt}{space 9}46  {c |}{col 14}{res}{space 2} -1.90571{col 26}{space 2}  .599213{col 37}{space 1}   -3.18{col 46}{space 3}0.001{col 54}{space 4}-3.080688{col 67}{space 3}-.7307323
{txt}{space 9}47  {c |}{col 14}{res}{space 2}-2.403923{col 26}{space 2} .6016498{col 37}{space 1}   -4.00{col 46}{space 3}0.000{col 54}{space 4}-3.583679{col 67}{space 3}-1.224167
{txt}{space 9}48  {c |}{col 14}{res}{space 2}-1.967754{col 26}{space 2} .5905437{col 37}{space 1}   -3.33{col 46}{space 3}0.001{col 54}{space 4}-3.125732{col 67}{space 3}-.8097753
{txt}{space 9}49  {c |}{col 14}{res}{space 2}-1.440225{col 26}{space 2} .5999419{col 37}{space 1}   -2.40{col 46}{space 3}0.016{col 54}{space 4}-2.616633{col 67}{space 3}-.2638183
{txt}{space 9}50  {c |}{col 14}{res}{space 2}-1.483211{col 26}{space 2} .6104302{col 37}{space 1}   -2.43{col 46}{space 3}0.015{col 54}{space 4}-2.680185{col 67}{space 3} -.286238
{txt}{space 9}51  {c |}{col 14}{res}{space 2}-1.836714{col 26}{space 2} .5645059{col 37}{space 1}   -3.25{col 46}{space 3}0.001{col 54}{space 4}-2.943636{col 67}{space 3}-.7297927
{txt}{space 9}52  {c |}{col 14}{res}{space 2}-1.467089{col 26}{space 2} .5821254{col 37}{space 1}   -2.52{col 46}{space 3}0.012{col 54}{space 4} -2.60856{col 67}{space 3}-.3256179
{txt}{space 9}53  {c |}{col 14}{res}{space 2}-1.757185{col 26}{space 2} .5904661{col 37}{space 1}   -2.98{col 46}{space 3}0.003{col 54}{space 4}-2.915011{col 67}{space 3}-.5993584
{txt}{space 9}54  {c |}{col 14}{res}{space 2}-2.094385{col 26}{space 2}  .573395{col 37}{space 1}   -3.65{col 46}{space 3}0.000{col 54}{space 4}-3.218737{col 67}{space 3}-.9700326
{txt}{space 9}55  {c |}{col 14}{res}{space 2}-1.844401{col 26}{space 2} .5797789{col 37}{space 1}   -3.18{col 46}{space 3}0.001{col 54}{space 4}-2.981271{col 67}{space 3}-.7075307
{txt}{space 9}56  {c |}{col 14}{res}{space 2}-1.510914{col 26}{space 2}  .594309{col 37}{space 1}   -2.54{col 46}{space 3}0.011{col 54}{space 4}-2.676275{col 67}{space 3}-.3455517
{txt}{space 9}57  {c |}{col 14}{res}{space 2}-1.987267{col 26}{space 2} .5918185{col 37}{space 1}   -3.36{col 46}{space 3}0.001{col 54}{space 4}-3.147745{col 67}{space 3}-.8267886
{txt}{space 9}58  {c |}{col 14}{res}{space 2}-1.903274{col 26}{space 2} .5952714{col 37}{space 1}   -3.20{col 46}{space 3}0.001{col 54}{space 4}-3.070522{col 67}{space 3}-.7360247
{txt}{space 9}59  {c |}{col 14}{res}{space 2}-1.628999{col 26}{space 2}  .598752{col 37}{space 1}   -2.72{col 46}{space 3}0.007{col 54}{space 4}-2.803073{col 67}{space 3} -.454925
{txt}{space 12} {c |}
{space 10}b4 {c |}
{space 5}female  {c |}{col 14}{res}{space 2}-.9141691{col 26}{space 2} .7873248{col 37}{space 1}   -1.16{col 46}{space 3}0.246{col 54}{space 4} -2.45801{col 67}{space 3} .6296713
{txt}{space 12} {c |}
{space 6}hw1#b4 {c |}
{space 2} 1#female  {c |}{col 14}{res}{space 2} 1.698146{col 26}{space 2} 1.000246{col 37}{space 1}    1.70{col 46}{space 3}0.090{col 54}{space 4}-.2632044{col 67}{space 3} 3.659497
{txt}{space 2} 2#female  {c |}{col 14}{res}{space 2} .9760739{col 26}{space 2} .8895077{col 37}{space 1}    1.10{col 46}{space 3}0.273{col 54}{space 4}-.7681338{col 67}{space 3} 2.720282
{txt}{space 2} 3#female  {c |}{col 14}{res}{space 2}  .749034{col 26}{space 2} .8636823{col 37}{space 1}    0.87{col 46}{space 3}0.386{col 54}{space 4}-.9445334{col 67}{space 3} 2.442601
{txt}{space 2} 4#female  {c |}{col 14}{res}{space 2} 1.103516{col 26}{space 2} .8463673{col 37}{space 1}    1.30{col 46}{space 3}0.192{col 54}{space 4}-.5560986{col 67}{space 3} 2.763131
{txt}{space 2} 5#female  {c |}{col 14}{res}{space 2} .8083691{col 26}{space 2} .8490393{col 37}{space 1}    0.95{col 46}{space 3}0.341{col 54}{space 4}-.8564854{col 67}{space 3} 2.473224
{txt}{space 2} 6#female  {c |}{col 14}{res}{space 2} .8440286{col 26}{space 2} .8614115{col 37}{space 1}    0.98{col 46}{space 3}0.327{col 54}{space 4}-.8450861{col 67}{space 3} 2.533143
{txt}{space 2} 7#female  {c |}{col 14}{res}{space 2} 1.070456{col 26}{space 2} .8551979{col 37}{space 1}    1.25{col 46}{space 3}0.211{col 54}{space 4}-.6064744{col 67}{space 3} 2.747387
{txt}{space 2} 8#female  {c |}{col 14}{res}{space 2} .8301929{col 26}{space 2}  .856258{col 37}{space 1}    0.97{col 46}{space 3}0.332{col 54}{space 4}-.8488163{col 67}{space 3} 2.509202
{txt}{space 2} 9#female  {c |}{col 14}{res}{space 2} .8900182{col 26}{space 2} .8524042{col 37}{space 1}    1.04{col 46}{space 3}0.297{col 54}{space 4}-.7814343{col 67}{space 3} 2.561471
{txt}{space 2}10#female  {c |}{col 14}{res}{space 2} 1.175755{col 26}{space 2}  .854807{col 37}{space 1}    1.38{col 46}{space 3}0.169{col 54}{space 4} -.500409{col 67}{space 3} 2.851919
{txt}{space 2}11#female  {c |}{col 14}{res}{space 2} 1.078415{col 26}{space 2}  .860882{col 37}{space 1}    1.25{col 46}{space 3}0.210{col 54}{space 4}-.6096611{col 67}{space 3} 2.766492
{txt}{space 2}12#female  {c |}{col 14}{res}{space 2} .9273918{col 26}{space 2} .8552296{col 37}{space 1}    1.08{col 46}{space 3}0.278{col 54}{space 4} -.749601{col 67}{space 3} 2.604385
{txt}{space 2}13#female  {c |}{col 14}{res}{space 2}  1.50107{col 26}{space 2} .8535913{col 37}{space 1}    1.76{col 46}{space 3}0.079{col 54}{space 4}  -.17271{col 67}{space 3}  3.17485
{txt}{space 2}14#female  {c |}{col 14}{res}{space 2} .9394097{col 26}{space 2} .8568355{col 37}{space 1}    1.10{col 46}{space 3}0.273{col 54}{space 4}-.7407319{col 67}{space 3} 2.619551
{txt}{space 2}15#female  {c |}{col 14}{res}{space 2} 1.250315{col 26}{space 2} .8241585{col 37}{space 1}    1.52{col 46}{space 3}0.129{col 54}{space 4}-.3657513{col 67}{space 3} 2.866381
{txt}{space 2}16#female  {c |}{col 14}{res}{space 2}  1.14964{col 26}{space 2} .8368947{col 37}{space 1}    1.37{col 46}{space 3}0.170{col 54}{space 4}-.4914007{col 67}{space 3}  2.79068
{txt}{space 2}17#female  {c |}{col 14}{res}{space 2} 1.338461{col 26}{space 2} .8675474{col 37}{space 1}    1.54{col 46}{space 3}0.123{col 54}{space 4}-.3626857{col 67}{space 3} 3.039607
{txt}{space 2}18#female  {c |}{col 14}{res}{space 2} 1.384235{col 26}{space 2} .8466919{col 37}{space 1}    1.63{col 46}{space 3}0.102{col 54}{space 4}-.2760165{col 67}{space 3} 3.044486
{txt}{space 2}19#female  {c |}{col 14}{res}{space 2} .9992179{col 26}{space 2} .8673514{col 37}{space 1}    1.15{col 46}{space 3}0.249{col 54}{space 4}-.7015441{col 67}{space 3}  2.69998
{txt}{space 2}20#female  {c |}{col 14}{res}{space 2} .7276257{col 26}{space 2}  .852623{col 37}{space 1}    0.85{col 46}{space 3}0.394{col 54}{space 4}-.9442559{col 67}{space 3} 2.399507
{txt}{space 2}21#female  {c |}{col 14}{res}{space 2} 1.566507{col 26}{space 2} .8705392{col 37}{space 1}    1.80{col 46}{space 3}0.072{col 54}{space 4}-.1405053{col 67}{space 3}  3.27352
{txt}{space 2}22#female  {c |}{col 14}{res}{space 2} .9177079{col 26}{space 2} .8634528{col 37}{space 1}    1.06{col 46}{space 3}0.288{col 54}{space 4}-.7754094{col 67}{space 3} 2.610825
{txt}{space 2}23#female  {c |}{col 14}{res}{space 2}  1.48516{col 26}{space 2} .8542553{col 37}{space 1}    1.74{col 46}{space 3}0.082{col 54}{space 4}-.1899226{col 67}{space 3} 3.160242
{txt}{space 2}24#female  {c |}{col 14}{res}{space 2}  .786531{col 26}{space 2} .8453758{col 37}{space 1}    0.93{col 46}{space 3}0.352{col 54}{space 4}-.8711397{col 67}{space 3} 2.444202
{txt}{space 2}25#female  {c |}{col 14}{res}{space 2} .8294271{col 26}{space 2} .8507359{col 37}{space 1}    0.97{col 46}{space 3}0.330{col 54}{space 4}-.8387541{col 67}{space 3} 2.497608
{txt}{space 2}26#female  {c |}{col 14}{res}{space 2} 1.331226{col 26}{space 2} .8429654{col 37}{space 1}    1.58{col 46}{space 3}0.114{col 54}{space 4}-.3217184{col 67}{space 3}  2.98417
{txt}{space 2}27#female  {c |}{col 14}{res}{space 2} .9570446{col 26}{space 2} .8701475{col 37}{space 1}    1.10{col 46}{space 3}0.271{col 54}{space 4}-.7492002{col 67}{space 3} 2.663289
{txt}{space 2}28#female  {c |}{col 14}{res}{space 2} 1.163777{col 26}{space 2} .9068281{col 37}{space 1}    1.28{col 46}{space 3}0.199{col 54}{space 4}-.6143934{col 67}{space 3} 2.941948
{txt}{space 2}29#female  {c |}{col 14}{res}{space 2} .9695385{col 26}{space 2} .8462477{col 37}{space 1}    1.15{col 46}{space 3}0.252{col 54}{space 4}-.6898419{col 67}{space 3} 2.628919
{txt}{space 2}30#female  {c |}{col 14}{res}{space 2}  .972766{col 26}{space 2} .8506271{col 37}{space 1}    1.14{col 46}{space 3}0.253{col 54}{space 4}-.6952019{col 67}{space 3} 2.640734
{txt}{space 2}31#female  {c |}{col 14}{res}{space 2} 1.222115{col 26}{space 2} .8526383{col 37}{space 1}    1.43{col 46}{space 3}0.152{col 54}{space 4}-.4497968{col 67}{space 3} 2.894026
{txt}{space 2}32#female  {c |}{col 14}{res}{space 2} .9536263{col 26}{space 2} .8920294{col 37}{space 1}    1.07{col 46}{space 3}0.285{col 54}{space 4}-.7955261{col 67}{space 3} 2.702779
{txt}{space 2}33#female  {c |}{col 14}{res}{space 2} .7974734{col 26}{space 2} .8555024{col 37}{space 1}    0.93{col 46}{space 3}0.351{col 54}{space 4}-.8800543{col 67}{space 3} 2.475001
{txt}{space 2}34#female  {c |}{col 14}{res}{space 2} 1.151111{col 26}{space 2} .8876023{col 37}{space 1}    1.30{col 46}{space 3}0.195{col 54}{space 4}-.5893599{col 67}{space 3} 2.891583
{txt}{space 2}35#female  {c |}{col 14}{res}{space 2} 1.220199{col 26}{space 2} .8546513{col 37}{space 1}    1.43{col 46}{space 3}0.153{col 54}{space 4}-.4556593{col 67}{space 3} 2.896058
{txt}{space 2}36#female  {c |}{col 14}{res}{space 2} 1.120345{col 26}{space 2} .8747182{col 37}{space 1}    1.28{col 46}{space 3}0.200{col 54}{space 4}-.5948627{col 67}{space 3} 2.835552
{txt}{space 2}37#female  {c |}{col 14}{res}{space 2} 1.104514{col 26}{space 2}  .860074{col 37}{space 1}    1.28{col 46}{space 3}0.199{col 54}{space 4} -.581978{col 67}{space 3} 2.791006
{txt}{space 2}38#female  {c |}{col 14}{res}{space 2} 1.309955{col 26}{space 2}  .845904{col 37}{space 1}    1.55{col 46}{space 3}0.122{col 54}{space 4}-.3487513{col 67}{space 3} 2.968662
{txt}{space 2}39#female  {c |}{col 14}{res}{space 2} .5709534{col 26}{space 2} .8486782{col 37}{space 1}    0.67{col 46}{space 3}0.501{col 54}{space 4}-1.093193{col 67}{space 3}   2.2351
{txt}{space 2}40#female  {c |}{col 14}{res}{space 2} .9257346{col 26}{space 2} .8382007{col 37}{space 1}    1.10{col 46}{space 3}0.270{col 54}{space 4}-.7178667{col 67}{space 3} 2.569336
{txt}{space 2}41#female  {c |}{col 14}{res}{space 2} 1.677845{col 26}{space 2} .8839559{col 37}{space 1}    1.90{col 46}{space 3}0.058{col 54}{space 4}-.0554762{col 67}{space 3} 3.411166
{txt}{space 2}42#female  {c |}{col 14}{res}{space 2}  .887851{col 26}{space 2} .8580085{col 37}{space 1}    1.03{col 46}{space 3}0.301{col 54}{space 4}-.7945908{col 67}{space 3} 2.570293
{txt}{space 2}43#female  {c |}{col 14}{res}{space 2} .7919071{col 26}{space 2} .8883802{col 37}{space 1}    0.89{col 46}{space 3}0.373{col 54}{space 4}-.9500896{col 67}{space 3} 2.533904
{txt}{space 2}44#female  {c |}{col 14}{res}{space 2} .5141133{col 26}{space 2} .8644795{col 37}{space 1}    0.59{col 46}{space 3}0.552{col 54}{space 4}-1.181017{col 67}{space 3} 2.209244
{txt}{space 2}45#female  {c |}{col 14}{res}{space 2} 1.066759{col 26}{space 2}  .873864{col 37}{space 1}    1.22{col 46}{space 3}0.222{col 54}{space 4}-.6467736{col 67}{space 3} 2.780291
{txt}{space 2}46#female  {c |}{col 14}{res}{space 2} .6729785{col 26}{space 2} .8508959{col 37}{space 1}    0.79{col 46}{space 3}0.429{col 54}{space 4}-.9955164{col 67}{space 3} 2.341473
{txt}{space 2}47#female  {c |}{col 14}{res}{space 2} 1.454446{col 26}{space 2} .8620403{col 37}{space 1}    1.69{col 46}{space 3}0.092{col 54}{space 4}-.2359021{col 67}{space 3} 3.144793
{txt}{space 2}48#female  {c |}{col 14}{res}{space 2} .6922475{col 26}{space 2} .8638994{col 37}{space 1}    0.80{col 46}{space 3}0.423{col 54}{space 4}-1.001746{col 67}{space 3} 2.386241
{txt}{space 2}49#female  {c |}{col 14}{res}{space 2}  .187878{col 26}{space 2} .8607684{col 37}{space 1}    0.22{col 46}{space 3}0.827{col 54}{space 4}-1.499976{col 67}{space 3} 1.875732
{txt}{space 2}50#female  {c |}{col 14}{res}{space 2} .6341033{col 26}{space 2}  .883778{col 37}{space 1}    0.72{col 46}{space 3}0.473{col 54}{space 4}-1.098869{col 67}{space 3} 2.367076
{txt}{space 2}51#female  {c |}{col 14}{res}{space 2} 1.085762{col 26}{space 2} .8275328{col 37}{space 1}    1.31{col 46}{space 3}0.190{col 54}{space 4} -.536921{col 67}{space 3} 2.708445
{txt}{space 2}52#female  {c |}{col 14}{res}{space 2} .3670892{col 26}{space 2} .8730467{col 37}{space 1}    0.42{col 46}{space 3}0.674{col 54}{space 4}-1.344841{col 67}{space 3} 2.079019
{txt}{space 2}53#female  {c |}{col 14}{res}{space 2} 1.002094{col 26}{space 2} .8577172{col 37}{space 1}    1.17{col 46}{space 3}0.243{col 54}{space 4}-.6797762{col 67}{space 3} 2.683965
{txt}{space 2}54#female  {c |}{col 14}{res}{space 2} 1.020702{col 26}{space 2} .8546102{col 37}{space 1}    1.19{col 46}{space 3}0.232{col 54}{space 4}-.6550764{col 67}{space 3}  2.69648
{txt}{space 2}55#female  {c |}{col 14}{res}{space 2}  .701423{col 26}{space 2} .8901973{col 37}{space 1}    0.79{col 46}{space 3}0.431{col 54}{space 4}-1.044137{col 67}{space 3} 2.446983
{txt}{space 2}56#female  {c |}{col 14}{res}{space 2} .4651971{col 26}{space 2} .8627412{col 37}{space 1}    0.54{col 46}{space 3}0.590{col 54}{space 4}-1.226525{col 67}{space 3} 2.156919
{txt}{space 2}57#female  {c |}{col 14}{res}{space 2} 1.378514{col 26}{space 2} .8571747{col 37}{space 1}    1.61{col 46}{space 3}0.108{col 54}{space 4}-.3022925{col 67}{space 3} 3.059321
{txt}{space 2}58#female  {c |}{col 14}{res}{space 2} .6425968{col 26}{space 2} .8612582{col 37}{space 1}    0.75{col 46}{space 3}0.456{col 54}{space 4}-1.046217{col 67}{space 3} 2.331411
{txt}{space 2}59#female  {c |}{col 14}{res}{space 2} .4921113{col 26}{space 2} .8618764{col 37}{space 1}    0.57{col 46}{space 3}0.568{col 54}{space 4}-1.197915{col 67}{space 3} 2.182137
{txt}{space 12} {c |}
{space 7}_cons {c |}{col 14}{res}{space 2}-.0529203{col 26}{space 2} .5473447{col 37}{space 1}   -0.10{col 46}{space 3}0.923{col 54}{space 4}-1.126191{col 67}{space 3} 1.020351
{txt}{hline 13}{c BT}{hline 11}{hline 11}{hline 9}{hline 8}{hline 13}{hline 12}
{res}{txt}
{com}. 
. 
. * Regressions in Table 3
. 
. * Panel A
. reghdfe hfa indiaXjpbo_2 indiaXjpbo_3 india jpbo_2 jpbo_3 , a(hw1##i.b4) cluster(cluster)
{res}{txt}({browse "http://scorreia.com/research/hdfe.pdf":MWFE estimator} converged in 1 iterations)
{res}
{txt}HDFE Linear regression{col 51}Number of obs{col 67}= {res}   166,153
{txt}Absorbing 1 HDFE group{col 51}F({res}   5{txt},{res}  14184{txt}){col 67}= {res}     97.32
{txt}Statistics robust to heteroskedasticity{col 51}Prob > F{col 67}= {res}    0.0000
{txt}{col 51}R-squared{col 67}= {res}    0.0926
{txt}{col 51}Adj R-squared{col 67}= {res}    0.0919
{txt}{col 51}Within R-sq.{col 67}= {res}    0.0037
{txt}{col 1}Number of clusters ({res}cluster{txt}) {col 30}= {res}    14,185{txt}{col 51}Root MSE{col 67}= {res}    1.7655

{txt}{ralign 78:(Std. Err. adjusted for {res:14,185} clusters in cluster)}
{hline 13}{c TT}{hline 11}{hline 11}{hline 9}{hline 8}{hline 13}{hline 12}
{col 14}{c |}{col 26}    Robust
{col 1}         hfa{col 14}{c |}      Coef.{col 26}   Std. Err.{col 38}      t{col 46}   P>|t|{col 54}     [95% Con{col 67}f. Interval]
{hline 13}{c +}{hline 11}{hline 11}{hline 9}{hline 8}{hline 13}{hline 12}
indiaXjpbo_2 {c |}{col 14}{res}{space 2}-.1513807{col 26}{space 2} .0246277{col 37}{space 1}   -6.15{col 46}{space 3}0.000{col 54}{space 4}-.1996542{col 67}{space 3}-.1031072
{txt}indiaXjpbo_3 {c |}{col 14}{res}{space 2}-.3857674{col 26}{space 2} .0251107{col 37}{space 1}  -15.36{col 46}{space 3}0.000{col 54}{space 4}-.4349877{col 67}{space 3}-.3365471
{txt}{space 7}india {c |}{col 14}{res}{space 2} .0870822{col 26}{space 2} .0212045{col 37}{space 1}    4.11{col 46}{space 3}0.000{col 54}{space 4} .0455186{col 67}{space 3} .1286459
{txt}{space 6}jpbo_2 {c |}{col 14}{res}{space 2} .0326394{col 26}{space 2} .0153853{col 37}{space 1}    2.12{col 46}{space 3}0.034{col 54}{space 4} .0024822{col 67}{space 3} .0627967
{txt}{space 6}jpbo_3 {c |}{col 14}{res}{space 2}-.0443661{col 26}{space 2} .0133671{col 37}{space 1}   -3.32{col 46}{space 3}0.001{col 54}{space 4}-.0705674{col 67}{space 3}-.0181647
{txt}{space 7}_cons {c |}{col 14}{res}{space 2}-1.497148{col 26}{space 2}  .012732{col 37}{space 1} -117.59{col 46}{space 3}0.000{col 54}{space 4}-1.522105{col 67}{space 3}-1.472192
{txt}{hline 13}{c BT}{hline 11}{hline 11}{hline 9}{hline 8}{hline 13}{hline 12}
{res}
{txt}Absorbed degrees of freedom:
{col 1}{text}{hline 13}{c TT}{hline 12}{hline 12}{hline 14}{hline 1}{c TRC}
{col 1}{text} Absorbed FE{col 14}{c |} Categories{col 27} - Redundant{col 39}  = Num. Coefs{col 54}{c |}
{col 1}{text}{hline 13}{c +}{hline 12}{hline 12}{hline 14}{hline 1}{c RT}
{col 1}{text}      hw1#b4{col 14}{c |}{space 1}      120{col 27}{space 1}        0{col 39}{result}{space 1}      120{col 53}{text} {col 54}{c |}
{col 1}{text}{hline 13}{c BT}{hline 12}{hline 12}{hline 14}{hline 1}{c BRC}

{com}. est store jde_a_1
{txt}
{com}. reghdfe hfa indiaXjpbo_2 indiaXjpbo_3 india jpbo_2 jpbo_3 , a(hw1##i.b4 i.india##i.maxbord) cluster(cluster)
{res}{txt}note: {res}india{txt} is probably collinear with the fixed effects (all partialled-out values are close to zero; tol = 1.0e-09)
{txt}({browse "http://scorreia.com/research/hdfe.pdf":MWFE estimator} converged in 5 iterations)
{res}{txt}note: india omitted because of collinearity
{res}
{txt}HDFE Linear regression{col 51}Number of obs{col 67}= {res}   166,153
{txt}Absorbing 2 HDFE groups{col 51}F({res}   4{txt},{res}  14184{txt}){col 67}= {res}      3.28
{txt}Statistics robust to heteroskedasticity{col 51}Prob > F{col 67}= {res}    0.0108
{txt}{col 51}R-squared{col 67}= {res}    0.0939
{txt}{col 51}Adj R-squared{col 67}= {res}    0.0930
{txt}{col 51}Within R-sq.{col 67}= {res}    0.0001
{txt}{col 1}Number of clusters ({res}cluster{txt}) {col 30}= {res}    14,185{txt}{col 51}Root MSE{col 67}= {res}    1.7644

{txt}{ralign 78:(Std. Err. adjusted for {res:14,185} clusters in cluster)}
{hline 13}{c TT}{hline 11}{hline 11}{hline 9}{hline 8}{hline 13}{hline 12}
{col 14}{c |}{col 26}    Robust
{col 1}         hfa{col 14}{c |}      Coef.{col 26}   Std. Err.{col 38}      t{col 46}   P>|t|{col 54}     [95% Con{col 67}f. Interval]
{hline 13}{c +}{hline 11}{hline 11}{hline 9}{hline 8}{hline 13}{hline 12}
indiaXjpbo_2 {c |}{col 14}{res}{space 2}-.0065851{col 26}{space 2} .0311004{col 37}{space 1}   -0.21{col 46}{space 3}0.832{col 54}{space 4} -.067546{col 67}{space 3} .0543758
{txt}indiaXjpbo_3 {c |}{col 14}{res}{space 2}  .105272{col 26}{space 2} .0485583{col 37}{space 1}    2.17{col 46}{space 3}0.030{col 54}{space 4} .0100913{col 67}{space 3} .2004527
{txt}{space 7}india {c |}{col 14}{res}{space 2}        0{col 26}{txt}  (omitted)
{space 6}jpbo_2 {c |}{col 14}{res}{space 2}-.0153029{col 26}{space 2} .0213651{col 37}{space 1}   -0.72{col 46}{space 3}0.474{col 54}{space 4}-.0571812{col 67}{space 3} .0265754
{txt}{space 6}jpbo_3 {c |}{col 14}{res}{space 2} -.091211{col 26}{space 2} .0318781{col 37}{space 1}   -2.86{col 46}{space 3}0.004{col 54}{space 4}-.1536962{col 67}{space 3}-.0287258
{txt}{space 7}_cons {c |}{col 14}{res}{space 2}-1.498749{col 26}{space 2} .0194263{col 37}{space 1}  -77.15{col 46}{space 3}0.000{col 54}{space 4}-1.536827{col 67}{space 3}-1.460671
{txt}{hline 13}{c BT}{hline 11}{hline 11}{hline 9}{hline 8}{hline 13}{hline 12}
{res}
{txt}Absorbed degrees of freedom:
{col 1}{text}{hline 17}{c TT}{hline 12}{hline 12}{hline 14}{hline 1}{c TRC}
{col 1}{text}     Absorbed FE{col 18}{c |} Categories{col 31} - Redundant{col 43}  = Num. Coefs{col 58}{c |}
{col 1}{text}{hline 17}{c +}{hline 12}{hline 12}{hline 14}{hline 1}{c RT}
{col 1}{text}          hw1#b4{col 18}{c |}{space 1}      120{col 31}{space 1}        0{col 43}{result}{space 1}      120{col 57}{text} {col 58}{c |}
{col 1}{text}   india#maxbord{col 18}{c |}{space 1}       31{col 31}{space 1}        1{col 43}{result}{space 1}       30{col 57}{text} {col 58}{c |}
{col 1}{text}{hline 17}{c BT}{hline 12}{hline 12}{hline 14}{hline 1}{c BRC}

{com}. est store jde_a_1_controlled
{txt}
{com}. reghdfe hfa indiaXjpbo_2 indiaXjpbo_3 india jpbo_2 jpbo_3 if heightspermom==2, a(hw1##i.b4) cluster(cluster)
{res}{txt}({browse "http://scorreia.com/research/hdfe.pdf":MWFE estimator} converged in 1 iterations)
{res}
{txt}HDFE Linear regression{col 51}Number of obs{col 67}= {res}    71,934
{txt}Absorbing 1 HDFE group{col 51}F({res}   5{txt},{res}  11306{txt}){col 67}= {res}     72.80
{txt}Statistics robust to heteroskedasticity{col 51}Prob > F{col 67}= {res}    0.0000
{txt}{col 51}R-squared{col 67}= {res}    0.1130
{txt}{col 51}Adj R-squared{col 67}= {res}    0.1115
{txt}{col 51}Within R-sq.{col 67}= {res}    0.0060
{txt}{col 1}Number of clusters ({res}cluster{txt}) {col 30}= {res}    11,307{txt}{col 51}Root MSE{col 67}= {res}    1.7364

{txt}{ralign 78:(Std. Err. adjusted for {res:11,307} clusters in cluster)}
{hline 13}{c TT}{hline 11}{hline 11}{hline 9}{hline 8}{hline 13}{hline 12}
{col 14}{c |}{col 26}    Robust
{col 1}         hfa{col 14}{c |}      Coef.{col 26}   Std. Err.{col 38}      t{col 46}   P>|t|{col 54}     [95% Con{col 67}f. Interval]
{hline 13}{c +}{hline 11}{hline 11}{hline 9}{hline 8}{hline 13}{hline 12}
indiaXjpbo_2 {c |}{col 14}{res}{space 2}-.1475683{col 26}{space 2} .0348922{col 37}{space 1}   -4.23{col 46}{space 3}0.000{col 54}{space 4} -.215963{col 67}{space 3}-.0791736
{txt}indiaXjpbo_3 {c |}{col 14}{res}{space 2}-.3816657{col 26}{space 2} .0393379{col 37}{space 1}   -9.70{col 46}{space 3}0.000{col 54}{space 4}-.4587747{col 67}{space 3}-.3045567
{txt}{space 7}india {c |}{col 14}{res}{space 2} .0053569{col 26}{space 2} .0326175{col 37}{space 1}    0.16{col 46}{space 3}0.870{col 54}{space 4}-.0585791{col 67}{space 3} .0692929
{txt}{space 6}jpbo_2 {c |}{col 14}{res}{space 2}-.1017551{col 26}{space 2} .0231243{col 37}{space 1}   -4.40{col 46}{space 3}0.000{col 54}{space 4}-.1470827{col 67}{space 3}-.0564275
{txt}{space 6}jpbo_3 {c |}{col 14}{res}{space 2}-.1603278{col 26}{space 2} .0233458{col 37}{space 1}   -6.87{col 46}{space 3}0.000{col 54}{space 4}-.2060896{col 67}{space 3}-.1145661
{txt}{space 7}_cons {c |}{col 14}{res}{space 2}-1.414893{col 26}{space 2} .0215055{col 37}{space 1}  -65.79{col 46}{space 3}0.000{col 54}{space 4}-1.457048{col 67}{space 3}-1.372739
{txt}{hline 13}{c BT}{hline 11}{hline 11}{hline 9}{hline 8}{hline 13}{hline 12}
{res}
{txt}Absorbed degrees of freedom:
{col 1}{text}{hline 13}{c TT}{hline 12}{hline 12}{hline 14}{hline 1}{c TRC}
{col 1}{text} Absorbed FE{col 14}{c |} Categories{col 27} - Redundant{col 39}  = Num. Coefs{col 54}{c |}
{col 1}{text}{hline 13}{c +}{hline 12}{hline 12}{hline 14}{hline 1}{c RT}
{col 1}{text}      hw1#b4{col 14}{c |}{space 1}      120{col 27}{space 1}        0{col 39}{result}{space 1}      120{col 53}{text} {col 54}{c |}
{col 1}{text}{hline 13}{c BT}{hline 12}{hline 12}{hline 14}{hline 1}{c BRC}

{com}. est store jde_a_2
{txt}
{com}. reghdfe hfa indiaXjpbo_2 india jpbo_2  if heightspermom==2&maxbord==2&mom1measured==1&mom2measured==1&bord<3, a(hw1##i.b4) cluster(cluster)
{res}{txt}({browse "http://scorreia.com/research/hdfe.pdf":MWFE estimator} converged in 1 iterations)
{res}
{txt}HDFE Linear regression{col 51}Number of obs{col 67}= {res}    20,374
{txt}Absorbing 1 HDFE group{col 51}F({res}   3{txt},{res}   6639{txt}){col 67}= {res}     12.39
{txt}Statistics robust to heteroskedasticity{col 51}Prob > F{col 67}= {res}    0.0000
{txt}{col 51}R-squared{col 67}= {res}    0.1096
{txt}{col 51}Adj R-squared{col 67}= {res}    0.1042
{txt}{col 51}Within R-sq.{col 67}= {res}    0.0018
{txt}{col 1}Number of clusters ({res}cluster{txt}) {col 30}= {res}     6,640{txt}{col 51}Root MSE{col 67}= {res}    1.6939

{txt}{ralign 78:(Std. Err. adjusted for {res:6,640} clusters in cluster)}
{hline 13}{c TT}{hline 11}{hline 11}{hline 9}{hline 8}{hline 13}{hline 12}
{col 14}{c |}{col 26}    Robust
{col 1}         hfa{col 14}{c |}      Coef.{col 26}   Std. Err.{col 38}      t{col 46}   P>|t|{col 54}     [95% Con{col 67}f. Interval]
{hline 13}{c +}{hline 11}{hline 11}{hline 9}{hline 8}{hline 13}{hline 12}
indiaXjpbo_2 {c |}{col 14}{res}{space 2}-.0576688{col 26}{space 2} .0405403{col 37}{space 1}   -1.42{col 46}{space 3}0.155{col 54}{space 4}-.1371409{col 67}{space 3} .0218033
{txt}{space 7}india {c |}{col 14}{res}{space 2} .0109911{col 26}{space 2} .0331548{col 37}{space 1}    0.33{col 46}{space 3}0.740{col 54}{space 4} -.054003{col 67}{space 3} .0759851
{txt}{space 6}jpbo_2 {c |}{col 14}{res}{space 2}-.2409002{col 26}{space 2} .0526699{col 37}{space 1}   -4.57{col 46}{space 3}0.000{col 54}{space 4}-.3441502{col 67}{space 3}-.1376502
{txt}{space 7}_cons {c |}{col 14}{res}{space 2}-1.383281{col 26}{space 2} .0315245{col 37}{space 1}  -43.88{col 46}{space 3}0.000{col 54}{space 4}-1.445079{col 67}{space 3}-1.321483
{txt}{hline 13}{c BT}{hline 11}{hline 11}{hline 9}{hline 8}{hline 13}{hline 12}
{res}
{txt}Absorbed degrees of freedom:
{col 1}{text}{hline 13}{c TT}{hline 12}{hline 12}{hline 14}{hline 1}{c TRC}
{col 1}{text} Absorbed FE{col 14}{c |} Categories{col 27} - Redundant{col 39}  = Num. Coefs{col 54}{c |}
{col 1}{text}{hline 13}{c +}{hline 12}{hline 12}{hline 14}{hline 1}{c RT}
{col 1}{text}      hw1#b4{col 14}{c |}{space 1}      120{col 27}{space 1}        0{col 39}{result}{space 1}      120{col 53}{text} {col 54}{c |}
{col 1}{text}{hline 13}{c BT}{hline 12}{hline 12}{hline 14}{hline 1}{c BRC}

{com}. est store jde_a_3
{txt}
{com}. reghdfe hfa indiaXjpbo_2   jpbo_2  if heightspermom==2&maxbord==2&mom1measured==1&mom2measured==1&bord<3, a(hw1##i.b4 momid) cluster(cluster)
{res}{txt}({browse "http://scorreia.com/research/hdfe.pdf":MWFE estimator} converged in 11 iterations)
{res}
{txt}HDFE Linear regression{col 51}Number of obs{col 67}= {res}    20,374
{txt}Absorbing 2 HDFE groups{col 51}F({res}   2{txt},{res}   6639{txt}){col 67}= {res}     92.34
{txt}Statistics robust to heteroskedasticity{col 51}Prob > F{col 67}= {res}    0.0000
{txt}{col 51}R-squared{col 67}= {res}    0.6997
{txt}{col 51}Adj R-squared{col 67}= {res}    0.3922
{txt}{col 51}Within R-sq.{col 67}= {res}    0.0186
{txt}{col 1}Number of clusters ({res}cluster{txt}) {col 30}= {res}     6,640{txt}{col 51}Root MSE{col 67}= {res}    1.3953

{txt}{ralign 78:(Std. Err. adjusted for {res:6,640} clusters in cluster)}
{hline 13}{c TT}{hline 11}{hline 11}{hline 9}{hline 8}{hline 13}{hline 12}
{col 14}{c |}{col 26}    Robust
{col 1}         hfa{col 14}{c |}      Coef.{col 26}   Std. Err.{col 38}      t{col 46}   P>|t|{col 54}     [95% Con{col 67}f. Interval]
{hline 13}{c +}{hline 11}{hline 11}{hline 9}{hline 8}{hline 13}{hline 12}
indiaXjpbo_2 {c |}{col 14}{res}{space 2} .0096236{col 26}{space 2} .0404478{col 37}{space 1}    0.24{col 46}{space 3}0.812{col 54}{space 4}-.0696671{col 67}{space 3} .0889143
{txt}{space 6}jpbo_2 {c |}{col 14}{res}{space 2}-.9187912{col 26}{space 2} .0735599{col 37}{space 1}  -12.49{col 46}{space 3}0.000{col 54}{space 4}-1.062992{col 67}{space 3}-.7745901
{txt}{space 7}_cons {c |}{col 14}{res}{space 2}-1.052719{col 26}{space 2} .0343949{col 37}{space 1}  -30.61{col 46}{space 3}0.000{col 54}{space 4}-1.120144{col 67}{space 3}-.9852943
{txt}{hline 13}{c BT}{hline 11}{hline 11}{hline 9}{hline 8}{hline 13}{hline 12}
{res}
{txt}Absorbed degrees of freedom:
{col 1}{text}{hline 13}{c TT}{hline 12}{hline 12}{hline 14}{hline 1}{c TRC}
{col 1}{text} Absorbed FE{col 14}{c |} Categories{col 27} - Redundant{col 39}  = Num. Coefs{col 54}{c |}
{col 1}{text}{hline 13}{c +}{hline 12}{hline 12}{hline 14}{hline 1}{c RT}
{col 1}{text}      hw1#b4{col 14}{c |}{space 1}      120{col 27}{space 1}        0{col 39}{result}{space 1}      120{col 53}{text} {col 54}{c |}
{col 1}{text}       momid{col 14}{c |}{space 1}    10187{col 27}{space 1}    10187{col 39}{result}{space 1}        0{col 53}{text}*{col 54}{c |}
{col 1}{text}{hline 13}{c BT}{hline 12}{hline 12}{hline 14}{hline 1}{c BRC}
* = FE nested within cluster; treated as redundant for DoF computation

{com}. est store jde_a_4
{txt}
{com}. reghdfe hfa indiaXjpbo_3 india  jpbo_3 if heightspermom==2&maxbord==3&bord>1&mom3measured==1&mom2measured==1&bord<4, a(hw1##i.b4) cluster(cluster)
{res}{txt}({browse "http://scorreia.com/research/hdfe.pdf":MWFE estimator} converged in 1 iterations)
{res}
{txt}HDFE Linear regression{col 51}Number of obs{col 67}= {res}    13,864
{txt}Absorbing 1 HDFE group{col 51}F({res}   3{txt},{res}   5013{txt}){col 67}= {res}     31.04
{txt}Statistics robust to heteroskedasticity{col 51}Prob > F{col 67}= {res}    0.0000
{txt}{col 51}R-squared{col 67}= {res}    0.1251
{txt}{col 51}Adj R-squared{col 67}= {res}    0.1174
{txt}{col 51}Within R-sq.{col 67}= {res}    0.0079
{txt}{col 1}Number of clusters ({res}cluster{txt}) {col 30}= {res}     5,014{txt}{col 51}Root MSE{col 67}= {res}    1.7353

{txt}{ralign 78:(Std. Err. adjusted for {res:5,014} clusters in cluster)}
{hline 13}{c TT}{hline 11}{hline 11}{hline 9}{hline 8}{hline 13}{hline 12}
{col 14}{c |}{col 26}    Robust
{col 1}         hfa{col 14}{c |}      Coef.{col 26}   Std. Err.{col 38}      t{col 46}   P>|t|{col 54}     [95% Con{col 67}f. Interval]
{hline 13}{c +}{hline 11}{hline 11}{hline 9}{hline 8}{hline 13}{hline 12}
indiaXjpbo_3 {c |}{col 14}{res}{space 2} .0609968{col 26}{space 2} .0556471{col 37}{space 1}    1.10{col 46}{space 3}0.273{col 54}{space 4}-.0480959{col 67}{space 3} .1700894
{txt}{space 7}india {c |}{col 14}{res}{space 2}-.2742772{col 26}{space 2} .0425942{col 37}{space 1}   -6.44{col 46}{space 3}0.000{col 54}{space 4}-.3577805{col 67}{space 3}-.1907739
{txt}{space 6}jpbo_3 {c |}{col 14}{res}{space 2} -.495656{col 26}{space 2} .0738425{col 37}{space 1}   -6.71{col 46}{space 3}0.000{col 54}{space 4}-.6404196{col 67}{space 3}-.3508924
{txt}{space 7}_cons {c |}{col 14}{res}{space 2}-1.269282{col 26}{space 2}   .04049{col 37}{space 1}  -31.35{col 46}{space 3}0.000{col 54}{space 4} -1.34866{col 67}{space 3}-1.189904
{txt}{hline 13}{c BT}{hline 11}{hline 11}{hline 9}{hline 8}{hline 13}{hline 12}
{res}
{txt}Absorbed degrees of freedom:
{col 1}{text}{hline 13}{c TT}{hline 12}{hline 12}{hline 14}{hline 1}{c TRC}
{col 1}{text} Absorbed FE{col 14}{c |} Categories{col 27} - Redundant{col 39}  = Num. Coefs{col 54}{c |}
{col 1}{text}{hline 13}{c +}{hline 12}{hline 12}{hline 14}{hline 1}{c RT}
{col 1}{text}      hw1#b4{col 14}{c |}{space 1}      120{col 27}{space 1}        0{col 39}{result}{space 1}      120{col 53}{text} {col 54}{c |}
{col 1}{text}{hline 13}{c BT}{hline 12}{hline 12}{hline 14}{hline 1}{c BRC}

{com}. est store jde_a_5
{txt}
{com}. reghdfe hfa indiaXjpbo_3   jpbo_3 if heightspermom==2&maxbord==3&bord>1&mom3measured==1&mom2measured==1&bord<4, a(hw1##i.b4 momid) cluster(cluster)
{res}{txt}({browse "http://scorreia.com/research/hdfe.pdf":MWFE estimator} converged in 11 iterations)
{res}
{txt}HDFE Linear regression{col 51}Number of obs{col 67}= {res}    13,864
{txt}Absorbing 2 HDFE groups{col 51}F({res}   2{txt},{res}   5013{txt}){col 67}= {res}     65.91
{txt}Statistics robust to heteroskedasticity{col 51}Prob > F{col 67}= {res}    0.0000
{txt}{col 51}R-squared{col 67}= {res}    0.6868
{txt}{col 51}Adj R-squared{col 67}= {res}    0.3625
{txt}{col 51}Within R-sq.{col 67}= {res}    0.0199
{txt}{col 1}Number of clusters ({res}cluster{txt}) {col 30}= {res}     5,014{txt}{col 51}Root MSE{col 67}= {res}    1.4748

{txt}{ralign 78:(Std. Err. adjusted for {res:5,014} clusters in cluster)}
{hline 13}{c TT}{hline 11}{hline 11}{hline 9}{hline 8}{hline 13}{hline 12}
{col 14}{c |}{col 26}    Robust
{col 1}         hfa{col 14}{c |}      Coef.{col 26}   Std. Err.{col 38}      t{col 46}   P>|t|{col 54}     [95% Con{col 67}f. Interval]
{hline 13}{c +}{hline 11}{hline 11}{hline 9}{hline 8}{hline 13}{hline 12}
indiaXjpbo_3 {c |}{col 14}{res}{space 2} .1382036{col 26}{space 2} .0556771{col 37}{space 1}    2.48{col 46}{space 3}0.013{col 54}{space 4} .0290522{col 67}{space 3}  .247355
{txt}{space 6}jpbo_3 {c |}{col 14}{res}{space 2}-1.160706{col 26}{space 2} .1019653{col 37}{space 1}  -11.38{col 46}{space 3}0.000{col 54}{space 4}-1.360602{col 67}{space 3} -.960809
{txt}{space 7}_cons {c |}{col 14}{res}{space 2}-1.018046{col 26}{space 2} .0489857{col 37}{space 1}  -20.78{col 46}{space 3}0.000{col 54}{space 4} -1.11408{col 67}{space 3}-.9220129
{txt}{hline 13}{c BT}{hline 11}{hline 11}{hline 9}{hline 8}{hline 13}{hline 12}
{res}
{txt}Absorbed degrees of freedom:
{col 1}{text}{hline 13}{c TT}{hline 12}{hline 12}{hline 14}{hline 1}{c TRC}
{col 1}{text} Absorbed FE{col 14}{c |} Categories{col 27} - Redundant{col 39}  = Num. Coefs{col 54}{c |}
{col 1}{text}{hline 13}{c +}{hline 12}{hline 12}{hline 14}{hline 1}{c RT}
{col 1}{text}      hw1#b4{col 14}{c |}{space 1}      120{col 27}{space 1}        0{col 39}{result}{space 1}      120{col 53}{text} {col 54}{c |}
{col 1}{text}       momid{col 14}{c |}{space 1}     6932{col 27}{space 1}     6932{col 39}{result}{space 1}        0{col 53}{text}*{col 54}{c |}
{col 1}{text}{hline 13}{c BT}{hline 12}{hline 12}{hline 14}{hline 1}{c BRC}
* = FE nested within cluster; treated as redundant for DoF computation

{com}. est store jde_a_6
{txt}
{com}. reghdfe hfa indiaXjpbo_2 indiaXjpbo_3 india jpbo_2 jpbo_3 , a(hw1##i.b4 momid) cluster(cluster)
{res}{txt}(dropped 85368 {browse "http://scorreia.com/research/singletons.pdf":singleton observations})
{res}{txt}note: {res}india{txt} is probably collinear with the fixed effects (all partialled-out values are close to zero; tol = 1.0e-09)
{txt}({browse "http://scorreia.com/research/hdfe.pdf":MWFE estimator} converged in 10 iterations)
{res}{txt}note: india omitted because of collinearity
{res}
{txt}HDFE Linear regression{col 51}Number of obs{col 67}= {res}    80,785
{txt}Absorbing 2 HDFE groups{col 51}F({res}   4{txt},{res}  11472{txt}){col 67}= {res}     40.54
{txt}Statistics robust to heteroskedasticity{col 51}Prob > F{col 67}= {res}    0.0000
{txt}{col 51}R-squared{col 67}= {res}    0.6720
{txt}{col 51}Adj R-squared{col 67}= {res}    0.3654
{txt}{col 51}Within R-sq.{col 67}= {res}    0.0037
{txt}{col 1}Number of clusters ({res}cluster{txt}) {col 30}= {res}    11,473{txt}{col 51}Root MSE{col 67}= {res}    1.4706

{txt}{ralign 78:(Std. Err. adjusted for {res:11,473} clusters in cluster)}
{hline 13}{c TT}{hline 11}{hline 11}{hline 9}{hline 8}{hline 13}{hline 12}
{col 14}{c |}{col 26}    Robust
{col 1}         hfa{col 14}{c |}      Coef.{col 26}   Std. Err.{col 38}      t{col 46}   P>|t|{col 54}     [95% Con{col 67}f. Interval]
{hline 13}{c +}{hline 11}{hline 11}{hline 9}{hline 8}{hline 13}{hline 12}
indiaXjpbo_2 {c |}{col 14}{res}{space 2}-.0436847{col 26}{space 2} .0364768{col 37}{space 1}   -1.20{col 46}{space 3}0.231{col 54}{space 4}-.1151855{col 67}{space 3} .0278162
{txt}indiaXjpbo_3 {c |}{col 14}{res}{space 2} .0175813{col 26}{space 2}  .057746{col 37}{space 1}    0.30{col 46}{space 3}0.761{col 54}{space 4}-.0956108{col 67}{space 3} .1307734
{txt}{space 7}india {c |}{col 14}{res}{space 2}        0{col 26}{txt}  (omitted)
{space 6}jpbo_2 {c |}{col 14}{res}{space 2}-.2190383{col 26}{space 2} .0266684{col 37}{space 1}   -8.21{col 46}{space 3}0.000{col 54}{space 4} -.271313{col 67}{space 3}-.1667637
{txt}{space 6}jpbo_3 {c |}{col 14}{res}{space 2}-.4445935{col 26}{space 2} .0420841{col 37}{space 1}  -10.56{col 46}{space 3}0.000{col 54}{space 4}-.5270855{col 67}{space 3}-.3621016
{txt}{space 7}_cons {c |}{col 14}{res}{space 2}-1.237176{col 26}{space 2} .0276111{col 37}{space 1}  -44.81{col 46}{space 3}0.000{col 54}{space 4}-1.291299{col 67}{space 3}-1.183054
{txt}{hline 13}{c BT}{hline 11}{hline 11}{hline 9}{hline 8}{hline 13}{hline 12}
{res}
{txt}Absorbed degrees of freedom:
{col 1}{text}{hline 13}{c TT}{hline 12}{hline 12}{hline 14}{hline 1}{c TRC}
{col 1}{text} Absorbed FE{col 14}{c |} Categories{col 27} - Redundant{col 39}  = Num. Coefs{col 54}{c |}
{col 1}{text}{hline 13}{c +}{hline 12}{hline 12}{hline 14}{hline 1}{c RT}
{col 1}{text}      hw1#b4{col 14}{c |}{space 1}      120{col 27}{space 1}        0{col 39}{result}{space 1}      120{col 53}{text} {col 54}{c |}
{col 1}{text}       momid{col 14}{c |}{space 1}    38903{col 27}{space 1}    38903{col 39}{result}{space 1}        0{col 53}{text}*{col 54}{c |}
{col 1}{text}{hline 13}{c BT}{hline 12}{hline 12}{hline 14}{hline 1}{c BRC}
* = FE nested within cluster; treated as redundant for DoF computation

{com}. est store jde_a_7_mfe
{txt}
{com}. 
. * Panel B
. reghdfe hfa indiaXjpbo_2 indiaXjpbo_3 india jpbo_2 jpbo_3 if completed==1, a(hw1##i.b4) cluster(cluster)
{res}{txt}({browse "http://scorreia.com/research/hdfe.pdf":MWFE estimator} converged in 1 iterations)
{res}
{txt}HDFE Linear regression{col 51}Number of obs{col 67}= {res}    67,194
{txt}Absorbing 1 HDFE group{col 51}F({res}   5{txt},{res}  12653{txt}){col 67}= {res}     86.57
{txt}Statistics robust to heteroskedasticity{col 51}Prob > F{col 67}= {res}    0.0000
{txt}{col 51}R-squared{col 67}= {res}    0.0904
{txt}{col 51}Adj R-squared{col 67}= {res}    0.0887
{txt}{col 51}Within R-sq.{col 67}= {res}    0.0084
{txt}{col 1}Number of clusters ({res}cluster{txt}) {col 30}= {res}    12,654{txt}{col 51}Root MSE{col 67}= {res}    1.6848

{txt}{ralign 78:(Std. Err. adjusted for {res:12,654} clusters in cluster)}
{hline 13}{c TT}{hline 11}{hline 11}{hline 9}{hline 8}{hline 13}{hline 12}
{col 14}{c |}{col 26}    Robust
{col 1}         hfa{col 14}{c |}      Coef.{col 26}   Std. Err.{col 38}      t{col 46}   P>|t|{col 54}     [95% Con{col 67}f. Interval]
{hline 13}{c +}{hline 11}{hline 11}{hline 9}{hline 8}{hline 13}{hline 12}
indiaXjpbo_2 {c |}{col 14}{res}{space 2}-.1625914{col 26}{space 2} .0428242{col 37}{space 1}   -3.80{col 46}{space 3}0.000{col 54}{space 4}-.2465334{col 67}{space 3}-.0786494
{txt}indiaXjpbo_3 {c |}{col 14}{res}{space 2}-.4439622{col 26}{space 2} .0402403{col 37}{space 1}  -11.03{col 46}{space 3}0.000{col 54}{space 4}-.5228392{col 67}{space 3}-.3650852
{txt}{space 7}india {c |}{col 14}{res}{space 2} .1157978{col 26}{space 2} .0363713{col 37}{space 1}    3.18{col 46}{space 3}0.001{col 54}{space 4} .0445045{col 67}{space 3}  .187091
{txt}{space 6}jpbo_2 {c |}{col 14}{res}{space 2}  .045427{col 26}{space 2} .0348973{col 37}{space 1}    1.30{col 46}{space 3}0.193{col 54}{space 4}-.0229769{col 67}{space 3} .1138309
{txt}{space 6}jpbo_3 {c |}{col 14}{res}{space 2} -.044408{col 26}{space 2} .0296319{col 37}{space 1}   -1.50{col 46}{space 3}0.134{col 54}{space 4}-.1024911{col 67}{space 3}  .013675
{txt}{space 7}_cons {c |}{col 14}{res}{space 2}-1.499958{col 26}{space 2} .0280141{col 37}{space 1}  -53.54{col 46}{space 3}0.000{col 54}{space 4}-1.554869{col 67}{space 3}-1.445046
{txt}{hline 13}{c BT}{hline 11}{hline 11}{hline 9}{hline 8}{hline 13}{hline 12}
{res}
{txt}Absorbed degrees of freedom:
{col 1}{text}{hline 13}{c TT}{hline 12}{hline 12}{hline 14}{hline 1}{c TRC}
{col 1}{text} Absorbed FE{col 14}{c |} Categories{col 27} - Redundant{col 39}  = Num. Coefs{col 54}{c |}
{col 1}{text}{hline 13}{c +}{hline 12}{hline 12}{hline 14}{hline 1}{c RT}
{col 1}{text}      hw1#b4{col 14}{c |}{space 1}      120{col 27}{space 1}        0{col 39}{result}{space 1}      120{col 53}{text} {col 54}{c |}
{col 1}{text}{hline 13}{c BT}{hline 12}{hline 12}{hline 14}{hline 1}{c BRC}

{com}. est store jde_b_1
{txt}
{com}. reghdfe hfa indiaXjpbo_2 indiaXjpbo_3 india jpbo_2 jpbo_3 if completed==1 , a(hw1##i.b4 i.india##i.maxbord) cluster(cluster)
{res}{txt}note: {res}india{txt} is probably collinear with the fixed effects (all partialled-out values are close to zero; tol = 1.0e-09)
{txt}({browse "http://scorreia.com/research/hdfe.pdf":MWFE estimator} converged in 5 iterations)
{res}{txt}note: india omitted because of collinearity
{res}
{txt}HDFE Linear regression{col 51}Number of obs{col 67}= {res}    67,194
{txt}Absorbing 2 HDFE groups{col 51}F({res}   4{txt},{res}  12653{txt}){col 67}= {res}      0.39
{txt}Statistics robust to heteroskedasticity{col 51}Prob > F{col 67}= {res}    0.8142
{txt}{col 51}R-squared{col 67}= {res}    0.0936
{txt}{col 51}Adj R-squared{col 67}= {res}    0.0915
{txt}{col 51}Within R-sq.{col 67}= {res}    0.0000
{txt}{col 1}Number of clusters ({res}cluster{txt}) {col 30}= {res}    12,654{txt}{col 51}Root MSE{col 67}= {res}    1.6822

{txt}{ralign 78:(Std. Err. adjusted for {res:12,654} clusters in cluster)}
{hline 13}{c TT}{hline 11}{hline 11}{hline 9}{hline 8}{hline 13}{hline 12}
{col 14}{c |}{col 26}    Robust
{col 1}         hfa{col 14}{c |}      Coef.{col 26}   Std. Err.{col 38}      t{col 46}   P>|t|{col 54}     [95% Con{col 67}f. Interval]
{hline 13}{c +}{hline 11}{hline 11}{hline 9}{hline 8}{hline 13}{hline 12}
indiaXjpbo_2 {c |}{col 14}{res}{space 2}-.0115271{col 26}{space 2} .0530808{col 37}{space 1}   -0.22{col 46}{space 3}0.828{col 54}{space 4}-.1155735{col 67}{space 3} .0925192
{txt}indiaXjpbo_3 {c |}{col 14}{res}{space 2}  .052031{col 26}{space 2}  .075909{col 37}{space 1}    0.69{col 46}{space 3}0.493{col 54}{space 4}-.0967622{col 67}{space 3} .2008242
{txt}{space 7}india {c |}{col 14}{res}{space 2}        0{col 26}{txt}  (omitted)
{space 6}jpbo_2 {c |}{col 14}{res}{space 2}-.0064043{col 26}{space 2} .0458862{col 37}{space 1}   -0.14{col 46}{space 3}0.889{col 54}{space 4}-.0963482{col 67}{space 3} .0835396
{txt}{space 6}jpbo_3 {c |}{col 14}{res}{space 2}-.0435503{col 26}{space 2} .0637861{col 37}{space 1}   -0.68{col 46}{space 3}0.495{col 54}{space 4}-.1685808{col 67}{space 3} .0814802
{txt}{space 7}_cons {c |}{col 14}{res}{space 2}-1.565145{col 26}{space 2} .0358293{col 37}{space 1}  -43.68{col 46}{space 3}0.000{col 54}{space 4}-1.635376{col 67}{space 3}-1.494914
{txt}{hline 13}{c BT}{hline 11}{hline 11}{hline 9}{hline 8}{hline 13}{hline 12}
{res}
{txt}Absorbed degrees of freedom:
{col 1}{text}{hline 17}{c TT}{hline 12}{hline 12}{hline 14}{hline 1}{c TRC}
{col 1}{text}     Absorbed FE{col 18}{c |} Categories{col 31} - Redundant{col 43}  = Num. Coefs{col 58}{c |}
{col 1}{text}{hline 17}{c +}{hline 12}{hline 12}{hline 14}{hline 1}{c RT}
{col 1}{text}          hw1#b4{col 18}{c |}{space 1}      120{col 31}{space 1}        0{col 43}{result}{space 1}      120{col 57}{text} {col 58}{c |}
{col 1}{text}   india#maxbord{col 18}{c |}{space 1}       31{col 31}{space 1}        1{col 43}{result}{space 1}       30{col 57}{text} {col 58}{c |}
{col 1}{text}{hline 17}{c BT}{hline 12}{hline 12}{hline 14}{hline 1}{c BRC}

{com}. est store jde_b_1_controlled
{txt}
{com}. reghdfe hfa indiaXjpbo_2 indiaXjpbo_3 india jpbo_2 jpbo_3 if completed==1&heightspermom==2, a(hw1##i.b4) cluster(cluster)
{res}{txt}({browse "http://scorreia.com/research/hdfe.pdf":MWFE estimator} converged in 1 iterations)
{res}
{txt}HDFE Linear regression{col 51}Number of obs{col 67}= {res}    29,790
{txt}Absorbing 1 HDFE group{col 51}F({res}   5{txt},{res}   7980{txt}){col 67}= {res}     54.97
{txt}Statistics robust to heteroskedasticity{col 51}Prob > F{col 67}= {res}    0.0000
{txt}{col 51}R-squared{col 67}= {res}    0.1178
{txt}{col 51}Adj R-squared{col 67}= {res}    0.1141
{txt}{col 51}Within R-sq.{col 67}= {res}    0.0113
{txt}{col 1}Number of clusters ({res}cluster{txt}) {col 30}= {res}     7,981{txt}{col 51}Root MSE{col 67}= {res}    1.6727

{txt}{ralign 78:(Std. Err. adjusted for {res:7,981} clusters in cluster)}
{hline 13}{c TT}{hline 11}{hline 11}{hline 9}{hline 8}{hline 13}{hline 12}
{col 14}{c |}{col 26}    Robust
{col 1}         hfa{col 14}{c |}      Coef.{col 26}   Std. Err.{col 38}      t{col 46}   P>|t|{col 54}     [95% Con{col 67}f. Interval]
{hline 13}{c +}{hline 11}{hline 11}{hline 9}{hline 8}{hline 13}{hline 12}
indiaXjpbo_2 {c |}{col 14}{res}{space 2}-.1518739{col 26}{space 2} .0590296{col 37}{space 1}   -2.57{col 46}{space 3}0.010{col 54}{space 4}-.2675875{col 67}{space 3}-.0361604
{txt}indiaXjpbo_3 {c |}{col 14}{res}{space 2}-.4205773{col 26}{space 2} .0617072{col 37}{space 1}   -6.82{col 46}{space 3}0.000{col 54}{space 4}-.5415396{col 67}{space 3}-.2996149
{txt}{space 7}india {c |}{col 14}{res}{space 2} .0404827{col 26}{space 2} .0547332{col 37}{space 1}    0.74{col 46}{space 3}0.460{col 54}{space 4}-.0668087{col 67}{space 3} .1477741
{txt}{space 6}jpbo_2 {c |}{col 14}{res}{space 2}-.1289795{col 26}{space 2} .0502522{col 37}{space 1}   -2.57{col 46}{space 3}0.010{col 54}{space 4}-.2274869{col 67}{space 3}-.0304722
{txt}{space 6}jpbo_3 {c |}{col 14}{res}{space 2}-.1918149{col 26}{space 2} .0493618{col 37}{space 1}   -3.89{col 46}{space 3}0.000{col 54}{space 4}-.2885769{col 67}{space 3}-.0950528
{txt}{space 7}_cons {c |}{col 14}{res}{space 2}-1.368537{col 26}{space 2} .0467824{col 37}{space 1}  -29.25{col 46}{space 3}0.000{col 54}{space 4}-1.460242{col 67}{space 3}-1.276831
{txt}{hline 13}{c BT}{hline 11}{hline 11}{hline 9}{hline 8}{hline 13}{hline 12}
{res}
{txt}Absorbed degrees of freedom:
{col 1}{text}{hline 13}{c TT}{hline 12}{hline 12}{hline 14}{hline 1}{c TRC}
{col 1}{text} Absorbed FE{col 14}{c |} Categories{col 27} - Redundant{col 39}  = Num. Coefs{col 54}{c |}
{col 1}{text}{hline 13}{c +}{hline 12}{hline 12}{hline 14}{hline 1}{c RT}
{col 1}{text}      hw1#b4{col 14}{c |}{space 1}      120{col 27}{space 1}        0{col 39}{result}{space 1}      120{col 53}{text} {col 54}{c |}
{col 1}{text}{hline 13}{c BT}{hline 12}{hline 12}{hline 14}{hline 1}{c BRC}

{com}. est store jde_b_2
{txt}
{com}. reghdfe hfa indiaXjpbo_2  india jpbo_2  if completed==1&heightspermom==2&maxbord==2&mom1measured==1&mom2measured==1&bord<3, a(hw1##i.b4) cluster(cluster)
{res}{txt}({browse "http://scorreia.com/research/hdfe.pdf":MWFE estimator} converged in 1 iterations)
{res}
{txt}HDFE Linear regression{col 51}Number of obs{col 67}= {res}     7,316
{txt}Absorbing 1 HDFE group{col 51}F({res}   3{txt},{res}   2755{txt}){col 67}= {res}      7.18
{txt}Statistics robust to heteroskedasticity{col 51}Prob > F{col 67}= {res}    0.0001
{txt}{col 51}R-squared{col 67}= {res}    0.1229
{txt}{col 51}Adj R-squared{col 67}= {res}    0.1081
{txt}{col 51}Within R-sq.{col 67}= {res}    0.0028
{txt}{col 1}Number of clusters ({res}cluster{txt}) {col 30}= {res}     2,756{txt}{col 51}Root MSE{col 67}= {res}    1.6062

{txt}{ralign 78:(Std. Err. adjusted for {res:2,756} clusters in cluster)}
{hline 13}{c TT}{hline 11}{hline 11}{hline 9}{hline 8}{hline 13}{hline 12}
{col 14}{c |}{col 26}    Robust
{col 1}         hfa{col 14}{c |}      Coef.{col 26}   Std. Err.{col 38}      t{col 46}   P>|t|{col 54}     [95% Con{col 67}f. Interval]
{hline 13}{c +}{hline 11}{hline 11}{hline 9}{hline 8}{hline 13}{hline 12}
indiaXjpbo_2 {c |}{col 14}{res}{space 2}-.0544104{col 26}{space 2} .0722582{col 37}{space 1}   -0.75{col 46}{space 3}0.452{col 54}{space 4}-.1960961{col 67}{space 3} .0872754
{txt}{space 7}india {c |}{col 14}{res}{space 2} .0443821{col 26}{space 2} .0559008{col 37}{space 1}    0.79{col 46}{space 3}0.427{col 54}{space 4}-.0652295{col 67}{space 3} .1539938
{txt}{space 6}jpbo_2 {c |}{col 14}{res}{space 2}-.2493519{col 26}{space 2} .0900224{col 37}{space 1}   -2.77{col 46}{space 3}0.006{col 54}{space 4}-.4258701{col 67}{space 3}-.0728337
{txt}{space 7}_cons {c |}{col 14}{res}{space 2}-1.361041{col 26}{space 2} .0581021{col 37}{space 1}  -23.42{col 46}{space 3}0.000{col 54}{space 4}-1.474969{col 67}{space 3}-1.247113
{txt}{hline 13}{c BT}{hline 11}{hline 11}{hline 9}{hline 8}{hline 13}{hline 12}
{res}
{txt}Absorbed degrees of freedom:
{col 1}{text}{hline 13}{c TT}{hline 12}{hline 12}{hline 14}{hline 1}{c TRC}
{col 1}{text} Absorbed FE{col 14}{c |} Categories{col 27} - Redundant{col 39}  = Num. Coefs{col 54}{c |}
{col 1}{text}{hline 13}{c +}{hline 12}{hline 12}{hline 14}{hline 1}{c RT}
{col 1}{text}      hw1#b4{col 14}{c |}{space 1}      120{col 27}{space 1}        0{col 39}{result}{space 1}      120{col 53}{text} {col 54}{c |}
{col 1}{text}{hline 13}{c BT}{hline 12}{hline 12}{hline 14}{hline 1}{c BRC}

{com}. est store jde_b_3
{txt}
{com}. reghdfe hfa indiaXjpbo_2   jpbo_2  if completed==1&heightspermom==2&maxbord==2&mom1measured==1&mom2measured==1&bord<3, a(hw1##i.b4 momid) cluster(cluster)
{res}{txt}({browse "http://scorreia.com/research/hdfe.pdf":MWFE estimator} converged in 12 iterations)
{res}
{txt}HDFE Linear regression{col 51}Number of obs{col 67}= {res}     7,316
{txt}Absorbing 2 HDFE groups{col 51}F({res}   2{txt},{res}   2755{txt}){col 67}= {res}     37.78
{txt}Statistics robust to heteroskedasticity{col 51}Prob > F{col 67}= {res}    0.0000
{txt}{col 51}R-squared{col 67}= {res}    0.7229
{txt}{col 51}Adj R-squared{col 67}= {res}    0.4267
{txt}{col 51}Within R-sq.{col 67}= {res}    0.0211
{txt}{col 1}Number of clusters ({res}cluster{txt}) {col 30}= {res}     2,756{txt}{col 51}Root MSE{col 67}= {res}    1.2877

{txt}{ralign 78:(Std. Err. adjusted for {res:2,756} clusters in cluster)}
{hline 13}{c TT}{hline 11}{hline 11}{hline 9}{hline 8}{hline 13}{hline 12}
{col 14}{c |}{col 26}    Robust
{col 1}         hfa{col 14}{c |}      Coef.{col 26}   Std. Err.{col 38}      t{col 46}   P>|t|{col 54}     [95% Con{col 67}f. Interval]
{hline 13}{c +}{hline 11}{hline 11}{hline 9}{hline 8}{hline 13}{hline 12}
indiaXjpbo_2 {c |}{col 14}{res}{space 2}  .021496{col 26}{space 2}  .072123{col 37}{space 1}    0.30{col 46}{space 3}0.766{col 54}{space 4}-.1199246{col 67}{space 3} .1629166
{txt}{space 6}jpbo_2 {c |}{col 14}{res}{space 2} -.834235{col 26}{space 2} .1170106{col 37}{space 1}   -7.13{col 46}{space 3}0.000{col 54}{space 4}-1.063672{col 67}{space 3}-.6047976
{txt}{space 7}_cons {c |}{col 14}{res}{space 2}-1.064072{col 26}{space 2} .0478045{col 37}{space 1}  -22.26{col 46}{space 3}0.000{col 54}{space 4}-1.157808{col 67}{space 3} -.970336
{txt}{hline 13}{c BT}{hline 11}{hline 11}{hline 9}{hline 8}{hline 13}{hline 12}
{res}
{txt}Absorbed degrees of freedom:
{col 1}{text}{hline 13}{c TT}{hline 12}{hline 12}{hline 14}{hline 1}{c TRC}
{col 1}{text} Absorbed FE{col 14}{c |} Categories{col 27} - Redundant{col 39}  = Num. Coefs{col 54}{c |}
{col 1}{text}{hline 13}{c +}{hline 12}{hline 12}{hline 14}{hline 1}{c RT}
{col 1}{text}      hw1#b4{col 14}{c |}{space 1}      120{col 27}{space 1}        0{col 39}{result}{space 1}      120{col 53}{text} {col 54}{c |}
{col 1}{text}       momid{col 14}{c |}{space 1}     3658{col 27}{space 1}     3658{col 39}{result}{space 1}        0{col 53}{text}*{col 54}{c |}
{col 1}{text}{hline 13}{c BT}{hline 12}{hline 12}{hline 14}{hline 1}{c BRC}
* = FE nested within cluster; treated as redundant for DoF computation

{com}. est store jde_b_4
{txt}
{com}. reghdfe hfa indiaXjpbo_3 india  jpbo_3 if completed==1&heightspermom==2&maxbord==3&bord>1&mom3measured==1&mom2measured==1&bord<4, a(hw1##i.b4) cluster(cluster)
{res}{txt}({browse "http://scorreia.com/research/hdfe.pdf":MWFE estimator} converged in 1 iterations)
{res}
{txt}HDFE Linear regression{col 51}Number of obs{col 67}= {res}     4,932
{txt}Absorbing 1 HDFE group{col 51}F({res}   3{txt},{res}   2081{txt}){col 67}= {res}      7.58
{txt}Statistics robust to heteroskedasticity{col 51}Prob > F{col 67}= {res}    0.0000
{txt}{col 51}R-squared{col 67}= {res}    0.1347
{txt}{col 51}Adj R-squared{col 67}= {res}    0.1128
{txt}{col 51}Within R-sq.{col 67}= {res}    0.0053
{txt}{col 1}Number of clusters ({res}cluster{txt}) {col 30}= {res}     2,082{txt}{col 51}Root MSE{col 67}= {res}    1.6358

{txt}{ralign 78:(Std. Err. adjusted for {res:2,082} clusters in cluster)}
{hline 13}{c TT}{hline 11}{hline 11}{hline 9}{hline 8}{hline 13}{hline 12}
{col 14}{c |}{col 26}    Robust
{col 1}         hfa{col 14}{c |}      Coef.{col 26}   Std. Err.{col 38}      t{col 46}   P>|t|{col 54}     [95% Con{col 67}f. Interval]
{hline 13}{c +}{hline 11}{hline 11}{hline 9}{hline 8}{hline 13}{hline 12}
indiaXjpbo_3 {c |}{col 14}{res}{space 2} .0405057{col 26}{space 2} .0834805{col 37}{space 1}    0.49{col 46}{space 3}0.628{col 54}{space 4}-.1232082{col 67}{space 3} .2042196
{txt}{space 7}india {c |}{col 14}{res}{space 2}-.1819859{col 26}{space 2}  .059968{col 37}{space 1}   -3.03{col 46}{space 3}0.002{col 54}{space 4}-.2995894{col 67}{space 3}-.0643823
{txt}{space 6}jpbo_3 {c |}{col 14}{res}{space 2}-.3724569{col 26}{space 2} .1148975{col 37}{space 1}   -3.24{col 46}{space 3}0.001{col 54}{space 4} -.597783{col 67}{space 3}-.1471309
{txt}{space 7}_cons {c |}{col 14}{res}{space 2} -1.34706{col 26}{space 2} .0641797{col 37}{space 1}  -20.99{col 46}{space 3}0.000{col 54}{space 4}-1.472923{col 67}{space 3}-1.221197
{txt}{hline 13}{c BT}{hline 11}{hline 11}{hline 9}{hline 8}{hline 13}{hline 12}
{res}
{txt}Absorbed degrees of freedom:
{col 1}{text}{hline 13}{c TT}{hline 12}{hline 12}{hline 14}{hline 1}{c TRC}
{col 1}{text} Absorbed FE{col 14}{c |} Categories{col 27} - Redundant{col 39}  = Num. Coefs{col 54}{c |}
{col 1}{text}{hline 13}{c +}{hline 12}{hline 12}{hline 14}{hline 1}{c RT}
{col 1}{text}      hw1#b4{col 14}{c |}{space 1}      120{col 27}{space 1}        0{col 39}{result}{space 1}      120{col 53}{text} {col 54}{c |}
{col 1}{text}{hline 13}{c BT}{hline 12}{hline 12}{hline 14}{hline 1}{c BRC}

{com}. est store jde_b_5
{txt}
{com}. reghdfe hfa indiaXjpbo_3   jpbo_3 if completed==1&heightspermom==2&maxbord==3&bord>1&mom3measured==1&mom2measured==1&bord<4, a(hw1##i.b4 momid) cluster(cluster)
{res}{txt}({browse "http://scorreia.com/research/hdfe.pdf":MWFE estimator} converged in 12 iterations)
{res}
{txt}HDFE Linear regression{col 51}Number of obs{col 67}= {res}     4,932
{txt}Absorbing 2 HDFE groups{col 51}F({res}   2{txt},{res}   2081{txt}){col 67}= {res}     23.03
{txt}Statistics robust to heteroskedasticity{col 51}Prob > F{col 67}= {res}    0.0000
{txt}{col 51}R-squared{col 67}= {res}    0.6989
{txt}{col 51}Adj R-squared{col 67}= {res}    0.3665
{txt}{col 51}Within R-sq.{col 67}= {res}    0.0194
{txt}{col 1}Number of clusters ({res}cluster{txt}) {col 30}= {res}     2,082{txt}{col 51}Root MSE{col 67}= {res}    1.3822

{txt}{ralign 78:(Std. Err. adjusted for {res:2,082} clusters in cluster)}
{hline 13}{c TT}{hline 11}{hline 11}{hline 9}{hline 8}{hline 13}{hline 12}
{col 14}{c |}{col 26}    Robust
{col 1}         hfa{col 14}{c |}      Coef.{col 26}   Std. Err.{col 38}      t{col 46}   P>|t|{col 54}     [95% Con{col 67}f. Interval]
{hline 13}{c +}{hline 11}{hline 11}{hline 9}{hline 8}{hline 13}{hline 12}
indiaXjpbo_3 {c |}{col 14}{res}{space 2} .1304304{col 26}{space 2} .0833668{col 37}{space 1}    1.56{col 46}{space 3}0.118{col 54}{space 4}-.0330607{col 67}{space 3} .2939215
{txt}{space 6}jpbo_3 {c |}{col 14}{res}{space 2}-1.035811{col 26}{space 2} .1583362{col 37}{space 1}   -6.54{col 46}{space 3}0.000{col 54}{space 4}-1.346325{col 67}{space 3} -.725297
{txt}{space 7}_cons {c |}{col 14}{res}{space 2}-1.142846{col 26}{space 2} .0709391{col 37}{space 1}  -16.11{col 46}{space 3}0.000{col 54}{space 4}-1.281965{col 67}{space 3}-1.003727
{txt}{hline 13}{c BT}{hline 11}{hline 11}{hline 9}{hline 8}{hline 13}{hline 12}
{res}
{txt}Absorbed degrees of freedom:
{col 1}{text}{hline 13}{c TT}{hline 12}{hline 12}{hline 14}{hline 1}{c TRC}
{col 1}{text} Absorbed FE{col 14}{c |} Categories{col 27} - Redundant{col 39}  = Num. Coefs{col 54}{c |}
{col 1}{text}{hline 13}{c +}{hline 12}{hline 12}{hline 14}{hline 1}{c RT}
{col 1}{text}      hw1#b4{col 14}{c |}{space 1}      120{col 27}{space 1}        0{col 39}{result}{space 1}      120{col 53}{text} {col 54}{c |}
{col 1}{text}       momid{col 14}{c |}{space 1}     2466{col 27}{space 1}     2466{col 39}{result}{space 1}        0{col 53}{text}*{col 54}{c |}
{col 1}{text}{hline 13}{c BT}{hline 12}{hline 12}{hline 14}{hline 1}{c BRC}
* = FE nested within cluster; treated as redundant for DoF computation

{com}. est store jde_b_6
{txt}
{com}. reghdfe hfa indiaXjpbo_2 indiaXjpbo_3 india jpbo_2 jpbo_3 if completed == 1, a(hw1##i.b4 momid) cluster(cluster)
{res}{txt}(dropped 33372 {browse "http://scorreia.com/research/singletons.pdf":singleton observations})
{res}{txt}note: {res}india{txt} is probably collinear with the fixed effects (all partialled-out values are close to zero; tol = 1.0e-09)
{txt}({browse "http://scorreia.com/research/hdfe.pdf":MWFE estimator} converged in 10 iterations)
{res}{txt}note: india omitted because of collinearity
{res}
{txt}HDFE Linear regression{col 51}Number of obs{col 67}= {res}    33,822
{txt}Absorbing 2 HDFE groups{col 51}F({res}   4{txt},{res}   8252{txt}){col 67}= {res}     17.65
{txt}Statistics robust to heteroskedasticity{col 51}Prob > F{col 67}= {res}    0.0000
{txt}{col 51}R-squared{col 67}= {res}    0.6777
{txt}{col 51}Adj R-squared{col 67}= {res}    0.3760
{txt}{col 51}Within R-sq.{col 67}= {res}    0.0038
{txt}{col 1}Number of clusters ({res}cluster{txt}) {col 30}= {res}     8,253{txt}{col 51}Root MSE{col 67}= {res}    1.4107

{txt}{ralign 78:(Std. Err. adjusted for {res:8,253} clusters in cluster)}
{hline 13}{c TT}{hline 11}{hline 11}{hline 9}{hline 8}{hline 13}{hline 12}
{col 14}{c |}{col 26}    Robust
{col 1}         hfa{col 14}{c |}      Coef.{col 26}   Std. Err.{col 38}      t{col 46}   P>|t|{col 54}     [95% Con{col 67}f. Interval]
{hline 13}{c +}{hline 11}{hline 11}{hline 9}{hline 8}{hline 13}{hline 12}
indiaXjpbo_2 {c |}{col 14}{res}{space 2}-.0491915{col 26}{space 2} .0639803{col 37}{space 1}   -0.77{col 46}{space 3}0.442{col 54}{space 4} -.174609{col 67}{space 3}  .076226
{txt}indiaXjpbo_3 {c |}{col 14}{res}{space 2} -.000169{col 26}{space 2} .0931018{col 37}{space 1}   -0.00{col 46}{space 3}0.999{col 54}{space 4}-.1826719{col 67}{space 3} .1823339
{txt}{space 7}india {c |}{col 14}{res}{space 2}        0{col 26}{txt}  (omitted)
{space 6}jpbo_2 {c |}{col 14}{res}{space 2}-.2232285{col 26}{space 2} .0577305{col 37}{space 1}   -3.87{col 46}{space 3}0.000{col 54}{space 4}-.3363949{col 67}{space 3}-.1100621
{txt}{space 6}jpbo_3 {c |}{col 14}{res}{space 2}-.4118516{col 26}{space 2} .0836231{col 37}{space 1}   -4.93{col 46}{space 3}0.000{col 54}{space 4}-.5757739{col 67}{space 3}-.2479294
{txt}{space 7}_cons {c |}{col 14}{res}{space 2}-1.269957{col 26}{space 2} .0485188{col 37}{space 1}  -26.17{col 46}{space 3}0.000{col 54}{space 4}-1.365066{col 67}{space 3}-1.174848
{txt}{hline 13}{c BT}{hline 11}{hline 11}{hline 9}{hline 8}{hline 13}{hline 12}
{res}
{txt}Absorbed degrees of freedom:
{col 1}{text}{hline 13}{c TT}{hline 12}{hline 12}{hline 14}{hline 1}{c TRC}
{col 1}{text} Absorbed FE{col 14}{c |} Categories{col 27} - Redundant{col 39}  = Num. Coefs{col 54}{c |}
{col 1}{text}{hline 13}{c +}{hline 12}{hline 12}{hline 14}{hline 1}{c RT}
{col 1}{text}      hw1#b4{col 14}{c |}{space 1}      120{col 27}{space 1}        0{col 39}{result}{space 1}      120{col 53}{text} {col 54}{c |}
{col 1}{text}       momid{col 14}{c |}{space 1}    16230{col 27}{space 1}    16230{col 39}{result}{space 1}        0{col 53}{text}*{col 54}{c |}
{col 1}{text}{hline 13}{c BT}{hline 12}{hline 12}{hline 14}{hline 1}{c BRC}
* = FE nested within cluster; treated as redundant for DoF computation

{com}. est store jde_b_7_mfe
{txt}
{com}. 
. * Here is Table 3:
. esttab jde_a_1 jde_a_1_controlled jde_a_2 jde_a_3 jde_a_4 jde_a_5 jde_a_6 jde_a_7_mfe using "exhibits\jde_a", replace csv se star(+ 0.1 * 0.05 ** 0.01 *** 0.001) 
{res}{txt}(output written to {browse  `"exhibits\jde_a.csv"'})

{com}. esttab jde_b_1 jde_b_1_controlled jde_b_2 jde_b_3 jde_b_4 jde_b_5 jde_b_6 jde_b_7_mfe using "exhibits\jde_b", replace csv se star(+ 0.1 * 0.05 ** 0.01 *** 0.001) 
{res}{txt}(output written to {browse  `"exhibits\jde_b.csv"'})

{com}. 
. 
. ************************************************************************
. *** Table B: Mother Fixed Effects results mentioned in footnote 9
. ************************************************************************
. 
. * In response to referee comments, we made this version for the response letter that interacts height for age indicators with an India indiactor; we do not find this a first-best use of the WHO height-for-age z-scores, which are constructed to be internationally comparable.
. * Three alternative ways of controlling for age:
. local ages1 i.hw1
{txt}
{com}. local ages2 i.hw1##i.b4
{txt}
{com}. local ages3 i.hw1##i.india
{txt}
{com}. 
. * Note that the order of columns here is not the same as in the table, but all seven columns are there:
. foreach ages in 1 2 3 {c -(}
{txt}  2{com}. reghdfe hfa indiaXjpbo_2 indiaXjpbo_3 jpbo_2 jpbo_3, a(momid `ages`ages'') cluster(cluster)
{txt}  3{com}. est store fe1_`ages'
{txt}  4{com}. reghdfe hfa indiaXjpbo_2 jpbo_2 if heightspermom==2&maxbord==2&mom1measured==1&mom2measured==1&bord<3, a(momid `ages`ages'') cluster(cluster)
{txt}  5{com}. est store fe2_`ages'
{txt}  6{com}. reghdfe hfa indiaXjpbo_3 jpbo_3 if heightspermom==2&maxbord==3&bord>1&mom3measured==1&mom2measured==1&bord<4, a(momid `ages`ages'') cluster(cluster)
{txt}  7{com}. est store fe3_`ages'
{txt}  8{com}. cap drop resid
{txt}  9{com}. reg hfa `ages`ages''
{txt} 10{com}. predict resid, resid
{txt} 11{com}. reghdfe resid indiaXjpbo_2 indiaXjpbo_3 jpbo_2 jpbo_3, a(momid) cluster(cluster)
{txt} 12{com}. est store fe4_`ages'
{txt} 13{com}. reghdfe hfa indiaXjpbo_2 indiaXjpbo_3 jpbo_2 jpbo_3, a(i.maxbord##i.india `ages`ages'') cluster(cluster)
{txt} 14{com}. est store fe5_`ages'
{txt} 15{com}. reghdfe hfa indiaXjpbo_2 jpbo_2 if heightspermom==2&maxbord==2&mom1measured==1&mom2measured==1&bord<3, a(india `ages`ages'') cluster(cluster)
{txt} 16{com}. est store fe6_`ages'
{txt} 17{com}. reghdfe hfa indiaXjpbo_3 jpbo_3 if heightspermom==2&maxbord==3&bord>1&mom3measured==1&mom2measured==1&bord<4, a(india `ages`ages'') cluster(cluster)
{txt} 18{com}. est store fe7_`ages'
{txt} 19{com}. cap drop resid
{txt} 20{com}. {c )-}
{res}{txt}(dropped 85368 {browse "http://scorreia.com/research/singletons.pdf":singleton observations})
{res}{txt}({browse "http://scorreia.com/research/hdfe.pdf":MWFE estimator} converged in 10 iterations)
{res}
{txt}HDFE Linear regression{col 51}Number of obs{col 67}= {res}    80,785
{txt}Absorbing 2 HDFE groups{col 51}F({res}   4{txt},{res}  11472{txt}){col 67}= {res}     40.86
{txt}Statistics robust to heteroskedasticity{col 51}Prob > F{col 67}= {res}    0.0000
{txt}{col 51}R-squared{col 67}= {res}    0.6704
{txt}{col 51}Adj R-squared{col 67}= {res}    0.3633
{txt}{col 51}Within R-sq.{col 67}= {res}    0.0037
{txt}{col 1}Number of clusters ({res}cluster{txt}) {col 30}= {res}    11,473{txt}{col 51}Root MSE{col 67}= {res}    1.4731

{txt}{ralign 78:(Std. Err. adjusted for {res:11,473} clusters in cluster)}
{hline 13}{c TT}{hline 11}{hline 11}{hline 9}{hline 8}{hline 13}{hline 12}
{col 14}{c |}{col 26}    Robust
{col 1}         hfa{col 14}{c |}      Coef.{col 26}   Std. Err.{col 38}      t{col 46}   P>|t|{col 54}     [95% Con{col 67}f. Interval]
{hline 13}{c +}{hline 11}{hline 11}{hline 9}{hline 8}{hline 13}{hline 12}
indiaXjpbo_2 {c |}{col 14}{res}{space 2}-.0514738{col 26}{space 2} .0364339{col 37}{space 1}   -1.41{col 46}{space 3}0.158{col 54}{space 4}-.1228904{col 67}{space 3} .0199428
{txt}indiaXjpbo_3 {c |}{col 14}{res}{space 2} .0014209{col 26}{space 2} .0575699{col 37}{space 1}    0.02{col 46}{space 3}0.980{col 54}{space 4} -.111426{col 67}{space 3} .1142678
{txt}{space 6}jpbo_2 {c |}{col 14}{res}{space 2} -.216054{col 26}{space 2} .0267178{col 37}{space 1}   -8.09{col 46}{space 3}0.000{col 54}{space 4}-.2684255{col 67}{space 3}-.1636825
{txt}{space 6}jpbo_3 {c |}{col 14}{res}{space 2}-.4415004{col 26}{space 2} .0421442{col 37}{space 1}  -10.48{col 46}{space 3}0.000{col 54}{space 4}-.5241102{col 67}{space 3}-.3588906
{txt}{space 7}_cons {c |}{col 14}{res}{space 2}-1.237472{col 26}{space 2} .0276676{col 37}{space 1}  -44.73{col 46}{space 3}0.000{col 54}{space 4}-1.291705{col 67}{space 3}-1.183239
{txt}{hline 13}{c BT}{hline 11}{hline 11}{hline 9}{hline 8}{hline 13}{hline 12}
{res}
{txt}Absorbed degrees of freedom:
{col 1}{text}{hline 13}{c TT}{hline 12}{hline 12}{hline 14}{hline 1}{c TRC}
{col 1}{text} Absorbed FE{col 14}{c |} Categories{col 27} - Redundant{col 39}  = Num. Coefs{col 54}{c |}
{col 1}{text}{hline 13}{c +}{hline 12}{hline 12}{hline 14}{hline 1}{c RT}
{col 1}{text}       momid{col 14}{c |}{space 1}    38903{col 27}{space 1}    38903{col 39}{result}{space 1}        0{col 53}{text}*{col 54}{c |}
{col 1}{text}         hw1{col 14}{c |}{space 1}       60{col 27}{space 1}        0{col 39}{result}{space 1}       60{col 53}{text} {col 54}{c |}
{col 1}{text}{hline 13}{c BT}{hline 12}{hline 12}{hline 14}{hline 1}{c BRC}
* = FE nested within cluster; treated as redundant for DoF computation
{res}{txt}({browse "http://scorreia.com/research/hdfe.pdf":MWFE estimator} converged in 10 iterations)
{res}
{txt}HDFE Linear regression{col 51}Number of obs{col 67}= {res}    20,374
{txt}Absorbing 2 HDFE groups{col 51}F({res}   2{txt},{res}   6639{txt}){col 67}= {res}     91.47
{txt}Statistics robust to heteroskedasticity{col 51}Prob > F{col 67}= {res}    0.0000
{txt}{col 51}R-squared{col 67}= {res}    0.6964
{txt}{col 51}Adj R-squared{col 67}= {res}    0.3890
{txt}{col 51}Within R-sq.{col 67}= {res}    0.0182
{txt}{col 1}Number of clusters ({res}cluster{txt}) {col 30}= {res}     6,640{txt}{col 51}Root MSE{col 67}= {res}    1.3990

{txt}{ralign 78:(Std. Err. adjusted for {res:6,640} clusters in cluster)}
{hline 13}{c TT}{hline 11}{hline 11}{hline 9}{hline 8}{hline 13}{hline 12}
{col 14}{c |}{col 26}    Robust
{col 1}         hfa{col 14}{c |}      Coef.{col 26}   Std. Err.{col 38}      t{col 46}   P>|t|{col 54}     [95% Con{col 67}f. Interval]
{hline 13}{c +}{hline 11}{hline 11}{hline 9}{hline 8}{hline 13}{hline 12}
indiaXjpbo_2 {c |}{col 14}{res}{space 2}  .000981{col 26}{space 2} .0402958{col 37}{space 1}    0.02{col 46}{space 3}0.981{col 54}{space 4}-.0780119{col 67}{space 3} .0799738
{txt}{space 6}jpbo_2 {c |}{col 14}{res}{space 2}-.9062577{col 26}{space 2} .0732959{col 37}{space 1}  -12.36{col 46}{space 3}0.000{col 54}{space 4}-1.049941{col 67}{space 3}-.7625742
{txt}{space 7}_cons {c |}{col 14}{res}{space 2}-1.057387{col 26}{space 2} .0342964{col 37}{space 1}  -30.83{col 46}{space 3}0.000{col 54}{space 4}-1.124619{col 67}{space 3}-.9901549
{txt}{hline 13}{c BT}{hline 11}{hline 11}{hline 9}{hline 8}{hline 13}{hline 12}
{res}
{txt}Absorbed degrees of freedom:
{col 1}{text}{hline 13}{c TT}{hline 12}{hline 12}{hline 14}{hline 1}{c TRC}
{col 1}{text} Absorbed FE{col 14}{c |} Categories{col 27} - Redundant{col 39}  = Num. Coefs{col 54}{c |}
{col 1}{text}{hline 13}{c +}{hline 12}{hline 12}{hline 14}{hline 1}{c RT}
{col 1}{text}       momid{col 14}{c |}{space 1}    10187{col 27}{space 1}    10187{col 39}{result}{space 1}        0{col 53}{text}*{col 54}{c |}
{col 1}{text}         hw1{col 14}{c |}{space 1}       60{col 27}{space 1}        0{col 39}{result}{space 1}       60{col 53}{text} {col 54}{c |}
{col 1}{text}{hline 13}{c BT}{hline 12}{hline 12}{hline 14}{hline 1}{c BRC}
* = FE nested within cluster; treated as redundant for DoF computation
{res}{txt}({browse "http://scorreia.com/research/hdfe.pdf":MWFE estimator} converged in 11 iterations)
{res}
{txt}HDFE Linear regression{col 51}Number of obs{col 67}= {res}    13,864
{txt}Absorbing 2 HDFE groups{col 51}F({res}   2{txt},{res}   5013{txt}){col 67}= {res}     66.89
{txt}Statistics robust to heteroskedasticity{col 51}Prob > F{col 67}= {res}    0.0000
{txt}{col 51}R-squared{col 67}= {res}    0.6832
{txt}{col 51}Adj R-squared{col 67}= {res}    0.3608
{txt}{col 51}Within R-sq.{col 67}= {res}    0.0202
{txt}{col 1}Number of clusters ({res}cluster{txt}) {col 30}= {res}     5,014{txt}{col 51}Root MSE{col 67}= {res}    1.4768

{txt}{ralign 78:(Std. Err. adjusted for {res:5,014} clusters in cluster)}
{hline 13}{c TT}{hline 11}{hline 11}{hline 9}{hline 8}{hline 13}{hline 12}
{col 14}{c |}{col 26}    Robust
{col 1}         hfa{col 14}{c |}      Coef.{col 26}   Std. Err.{col 38}      t{col 46}   P>|t|{col 54}     [95% Con{col 67}f. Interval]
{hline 13}{c +}{hline 11}{hline 11}{hline 9}{hline 8}{hline 13}{hline 12}
indiaXjpbo_3 {c |}{col 14}{res}{space 2} .1231144{col 26}{space 2} .0553199{col 37}{space 1}    2.23{col 46}{space 3}0.026{col 54}{space 4} .0146631{col 67}{space 3} .2315656
{txt}{space 6}jpbo_3 {c |}{col 14}{res}{space 2}-1.167822{col 26}{space 2} .1022063{col 37}{space 1}  -11.43{col 46}{space 3}0.000{col 54}{space 4}-1.368191{col 67}{space 3}-.9674529
{txt}{space 7}_cons {c |}{col 14}{res}{space 2}-1.012528{col 26}{space 2} .0491075{col 37}{space 1}  -20.62{col 46}{space 3}0.000{col 54}{space 4}  -1.1088{col 67}{space 3}-.9162558
{txt}{hline 13}{c BT}{hline 11}{hline 11}{hline 9}{hline 8}{hline 13}{hline 12}
{res}
{txt}Absorbed degrees of freedom:
{col 1}{text}{hline 13}{c TT}{hline 12}{hline 12}{hline 14}{hline 1}{c TRC}
{col 1}{text} Absorbed FE{col 14}{c |} Categories{col 27} - Redundant{col 39}  = Num. Coefs{col 54}{c |}
{col 1}{text}{hline 13}{c +}{hline 12}{hline 12}{hline 14}{hline 1}{c RT}
{col 1}{text}       momid{col 14}{c |}{space 1}     6932{col 27}{space 1}     6932{col 39}{result}{space 1}        0{col 53}{text}*{col 54}{c |}
{col 1}{text}         hw1{col 14}{c |}{space 1}       60{col 27}{space 1}        0{col 39}{result}{space 1}       60{col 53}{text} {col 54}{c |}
{col 1}{text}{hline 13}{c BT}{hline 12}{hline 12}{hline 14}{hline 1}{c BRC}
* = FE nested within cluster; treated as redundant for DoF computation

      Source {c |}       SS           df       MS      Number of obs   ={res}   166,153
{txt}{hline 13}{c +}{hline 34}   F(59, 166093)   = {res}   267.97
{txt}       Model {c |} {res} 49568.4201        59  840.142713   {txt}Prob > F        ={res}    0.0000
{txt}    Residual {c |} {res} 520738.406   166,093  3.13522187   {txt}R-squared       ={res}    0.0869
{txt}{hline 13}{c +}{hline 34}   Adj R-squared   ={res}    0.0866
{txt}       Total {c |} {res} 570306.826   166,152  3.43244033   {txt}Root MSE        =   {res} 1.7707

{txt}{hline 13}{c TT}{hline 11}{hline 11}{hline 9}{hline 8}{hline 13}{hline 12}
{col 1}         hfa{col 14}{c |}      Coef.{col 26}   Std. Err.{col 38}      t{col 46}   P>|t|{col 54}     [95% Con{col 67}f. Interval]
{hline 13}{c +}{hline 11}{hline 11}{hline 9}{hline 8}{hline 13}{hline 12}
{space 9}hw1 {c |}
{space 10}1  {c |}{col 14}{res}{space 2}-.5384826{col 26}{space 2} .0575113{col 37}{space 1}   -9.36{col 46}{space 3}0.000{col 54}{space 4}-.6512035{col 67}{space 3}-.4257616
{txt}{space 10}2  {c |}{col 14}{res}{space 2}-.4942353{col 26}{space 2} .0565329{col 37}{space 1}   -8.74{col 46}{space 3}0.000{col 54}{space 4}-.6050385{col 67}{space 3}-.3834321
{txt}{space 10}3  {c |}{col 14}{res}{space 2}-.5401198{col 26}{space 2} .0566533{col 37}{space 1}   -9.53{col 46}{space 3}0.000{col 54}{space 4} -.651159{col 67}{space 3}-.4290806
{txt}{space 10}4  {c |}{col 14}{res}{space 2} -.644638{col 26}{space 2} .0564206{col 37}{space 1}  -11.43{col 46}{space 3}0.000{col 54}{space 4}-.7552213{col 67}{space 3}-.5340548
{txt}{space 10}5  {c |}{col 14}{res}{space 2}-.7502747{col 26}{space 2} .0563719{col 37}{space 1}  -13.31{col 46}{space 3}0.000{col 54}{space 4}-.8607625{col 67}{space 3} -.639787
{txt}{space 10}6  {c |}{col 14}{res}{space 2}-.8545913{col 26}{space 2} .0565514{col 37}{space 1}  -15.11{col 46}{space 3}0.000{col 54}{space 4}-.9654308{col 67}{space 3}-.7437518
{txt}{space 10}7  {c |}{col 14}{res}{space 2}-.9606454{col 26}{space 2} .0563924{col 37}{space 1}  -17.04{col 46}{space 3}0.000{col 54}{space 4}-1.071173{col 67}{space 3}-.8501175
{txt}{space 10}8  {c |}{col 14}{res}{space 2}-1.060739{col 26}{space 2} .0566397{col 37}{space 1}  -18.73{col 46}{space 3}0.000{col 54}{space 4}-1.171752{col 67}{space 3}-.9497267
{txt}{space 10}9  {c |}{col 14}{res}{space 2}-1.118213{col 26}{space 2} .0570961{col 37}{space 1}  -19.58{col 46}{space 3}0.000{col 54}{space 4} -1.23012{col 67}{space 3}-1.006305
{txt}{space 9}10  {c |}{col 14}{res}{space 2}-1.301617{col 26}{space 2} .0573149{col 37}{space 1}  -22.71{col 46}{space 3}0.000{col 54}{space 4}-1.413953{col 67}{space 3}-1.189281
{txt}{space 9}11  {c |}{col 14}{res}{space 2} -1.44447{col 26}{space 2} .0577156{col 37}{space 1}  -25.03{col 46}{space 3}0.000{col 54}{space 4}-1.557591{col 67}{space 3}-1.331348
{txt}{space 9}12  {c |}{col 14}{res}{space 2} -1.58126{col 26}{space 2} .0566074{col 37}{space 1}  -27.93{col 46}{space 3}0.000{col 54}{space 4} -1.69221{col 67}{space 3}-1.470311
{txt}{space 9}13  {c |}{col 14}{res}{space 2}-1.677547{col 26}{space 2} .0564413{col 37}{space 1}  -29.72{col 46}{space 3}0.000{col 54}{space 4} -1.78817{col 67}{space 3}-1.566923
{txt}{space 9}14  {c |}{col 14}{res}{space 2}-1.789711{col 26}{space 2} .0564181{col 37}{space 1}  -31.72{col 46}{space 3}0.000{col 54}{space 4}-1.900289{col 67}{space 3}-1.679132
{txt}{space 9}15  {c |}{col 14}{res}{space 2}-1.922586{col 26}{space 2} .0570341{col 37}{space 1}  -33.71{col 46}{space 3}0.000{col 54}{space 4}-2.034372{col 67}{space 3}-1.810801
{txt}{space 9}16  {c |}{col 14}{res}{space 2}-2.044292{col 26}{space 2} .0572378{col 37}{space 1}  -35.72{col 46}{space 3}0.000{col 54}{space 4}-2.156477{col 67}{space 3}-1.932108
{txt}{space 9}17  {c |}{col 14}{res}{space 2}-2.050679{col 26}{space 2} .0574122{col 37}{space 1}  -35.72{col 46}{space 3}0.000{col 54}{space 4}-2.163206{col 67}{space 3}-1.938153
{txt}{space 9}18  {c |}{col 14}{res}{space 2}-2.173581{col 26}{space 2} .0570429{col 37}{space 1}  -38.10{col 46}{space 3}0.000{col 54}{space 4}-2.285383{col 67}{space 3}-2.061778
{txt}{space 9}19  {c |}{col 14}{res}{space 2} -2.17343{col 26}{space 2} .0582863{col 37}{space 1}  -37.29{col 46}{space 3}0.000{col 54}{space 4} -2.28767{col 67}{space 3} -2.05919
{txt}{space 9}20  {c |}{col 14}{res}{space 2}-2.260705{col 26}{space 2} .0583012{col 37}{space 1}  -38.78{col 46}{space 3}0.000{col 54}{space 4}-2.374974{col 67}{space 3}-2.146436
{txt}{space 9}21  {c |}{col 14}{res}{space 2} -2.23263{col 26}{space 2}  .058919{col 37}{space 1}  -37.89{col 46}{space 3}0.000{col 54}{space 4} -2.34811{col 67}{space 3} -2.11715
{txt}{space 9}22  {c |}{col 14}{res}{space 2}-2.277249{col 26}{space 2} .0593126{col 37}{space 1}  -38.39{col 46}{space 3}0.000{col 54}{space 4}  -2.3935{col 67}{space 3}-2.160997
{txt}{space 9}23  {c |}{col 14}{res}{space 2}-2.279872{col 26}{space 2} .0594988{col 37}{space 1}  -38.32{col 46}{space 3}0.000{col 54}{space 4}-2.396488{col 67}{space 3}-2.163255
{txt}{space 9}24  {c |}{col 14}{res}{space 2}-1.996477{col 26}{space 2} .0572195{col 37}{space 1}  -34.89{col 46}{space 3}0.000{col 54}{space 4}-2.108626{col 67}{space 3}-1.884328
{txt}{space 9}25  {c |}{col 14}{res}{space 2}-2.008163{col 26}{space 2} .0568132{col 37}{space 1}  -35.35{col 46}{space 3}0.000{col 54}{space 4}-2.119516{col 67}{space 3}-1.896811
{txt}{space 9}26  {c |}{col 14}{res}{space 2}-2.061399{col 26}{space 2} .0571559{col 37}{space 1}  -36.07{col 46}{space 3}0.000{col 54}{space 4}-2.173424{col 67}{space 3}-1.949375
{txt}{space 9}27  {c |}{col 14}{res}{space 2}-2.067801{col 26}{space 2} .0575113{col 37}{space 1}  -35.95{col 46}{space 3}0.000{col 54}{space 4}-2.180522{col 67}{space 3} -1.95508
{txt}{space 9}28  {c |}{col 14}{res}{space 2}-2.138123{col 26}{space 2} .0577561{col 37}{space 1}  -37.02{col 46}{space 3}0.000{col 54}{space 4}-2.251323{col 67}{space 3}-2.024922
{txt}{space 9}29  {c |}{col 14}{res}{space 2}-2.145876{col 26}{space 2} .0579809{col 37}{space 1}  -37.01{col 46}{space 3}0.000{col 54}{space 4}-2.259517{col 67}{space 3}-2.032234
{txt}{space 9}30  {c |}{col 14}{res}{space 2}-2.147148{col 26}{space 2} .0588483{col 37}{space 1}  -36.49{col 46}{space 3}0.000{col 54}{space 4} -2.26249{col 67}{space 3}-2.031807
{txt}{space 9}31  {c |}{col 14}{res}{space 2}-2.227721{col 26}{space 2} .0585819{col 37}{space 1}  -38.03{col 46}{space 3}0.000{col 54}{space 4}-2.342541{col 67}{space 3}-2.112902
{txt}{space 9}32  {c |}{col 14}{res}{space 2}-2.223744{col 26}{space 2} .0587949{col 37}{space 1}  -37.82{col 46}{space 3}0.000{col 54}{space 4} -2.33898{col 67}{space 3}-2.108507
{txt}{space 9}33  {c |}{col 14}{res}{space 2}-2.213009{col 26}{space 2} .0590974{col 37}{space 1}  -37.45{col 46}{space 3}0.000{col 54}{space 4}-2.328839{col 67}{space 3}-2.097179
{txt}{space 9}34  {c |}{col 14}{res}{space 2}-2.235679{col 26}{space 2} .0597148{col 37}{space 1}  -37.44{col 46}{space 3}0.000{col 54}{space 4}-2.352718{col 67}{space 3}-2.118639
{txt}{space 9}35  {c |}{col 14}{res}{space 2}-2.268375{col 26}{space 2}   .05943{col 37}{space 1}  -38.17{col 46}{space 3}0.000{col 54}{space 4}-2.384857{col 67}{space 3}-2.151894
{txt}{space 9}36  {c |}{col 14}{res}{space 2}-2.071269{col 26}{space 2} .0575698{col 37}{space 1}  -35.98{col 46}{space 3}0.000{col 54}{space 4}-2.184105{col 67}{space 3}-1.958434
{txt}{space 9}37  {c |}{col 14}{res}{space 2}-2.028819{col 26}{space 2} .0569555{col 37}{space 1}  -35.62{col 46}{space 3}0.000{col 54}{space 4}-2.140451{col 67}{space 3}-1.917188
{txt}{space 9}38  {c |}{col 14}{res}{space 2}-2.050961{col 26}{space 2} .0571289{col 37}{space 1}  -35.90{col 46}{space 3}0.000{col 54}{space 4}-2.162932{col 67}{space 3}-1.938989
{txt}{space 9}39  {c |}{col 14}{res}{space 2}-2.072033{col 26}{space 2} .0573398{col 37}{space 1}  -36.14{col 46}{space 3}0.000{col 54}{space 4}-2.184418{col 67}{space 3}-1.959648
{txt}{space 9}40  {c |}{col 14}{res}{space 2}-2.132148{col 26}{space 2} .0576455{col 37}{space 1}  -36.99{col 46}{space 3}0.000{col 54}{space 4}-2.245132{col 67}{space 3}-2.019164
{txt}{space 9}41  {c |}{col 14}{res}{space 2}-2.078136{col 26}{space 2} .0581789{col 37}{space 1}  -35.72{col 46}{space 3}0.000{col 54}{space 4}-2.192165{col 67}{space 3}-1.964106
{txt}{space 9}42  {c |}{col 14}{res}{space 2}-2.125973{col 26}{space 2} .0581424{col 37}{space 1}  -36.56{col 46}{space 3}0.000{col 54}{space 4}-2.239931{col 67}{space 3}-2.012015
{txt}{space 9}43  {c |}{col 14}{res}{space 2}-2.160395{col 26}{space 2} .0594346{col 37}{space 1}  -36.35{col 46}{space 3}0.000{col 54}{space 4}-2.276886{col 67}{space 3}-2.043905
{txt}{space 9}44  {c |}{col 14}{res}{space 2}-2.194643{col 26}{space 2} .0593937{col 37}{space 1}  -36.95{col 46}{space 3}0.000{col 54}{space 4}-2.311054{col 67}{space 3}-2.078233
{txt}{space 9}45  {c |}{col 14}{res}{space 2}-2.163086{col 26}{space 2} .0597531{col 37}{space 1}  -36.20{col 46}{space 3}0.000{col 54}{space 4}-2.280201{col 67}{space 3}-2.045971
{txt}{space 9}46  {c |}{col 14}{res}{space 2} -2.15577{col 26}{space 2} .0592636{col 37}{space 1}  -36.38{col 46}{space 3}0.000{col 54}{space 4}-2.271926{col 67}{space 3}-2.039615
{txt}{space 9}47  {c |}{col 14}{res}{space 2}-2.180105{col 26}{space 2} .0595034{col 37}{space 1}  -36.64{col 46}{space 3}0.000{col 54}{space 4} -2.29673{col 67}{space 3}-2.063479
{txt}{space 9}48  {c |}{col 14}{res}{space 2}-2.043655{col 26}{space 2} .0582268{col 37}{space 1}  -35.10{col 46}{space 3}0.000{col 54}{space 4}-2.157778{col 67}{space 3}-1.929532
{txt}{space 9}49  {c |}{col 14}{res}{space 2}-1.922813{col 26}{space 2} .0575307{col 37}{space 1}  -33.42{col 46}{space 3}0.000{col 54}{space 4}-2.035572{col 67}{space 3}-1.810054
{txt}{space 9}50  {c |}{col 14}{res}{space 2}-1.938543{col 26}{space 2} .0575698{col 37}{space 1}  -33.67{col 46}{space 3}0.000{col 54}{space 4}-2.051379{col 67}{space 3}-1.825708
{txt}{space 9}51  {c |}{col 14}{res}{space 2}-2.012748{col 26}{space 2} .0575372{col 37}{space 1}  -34.98{col 46}{space 3}0.000{col 54}{space 4} -2.12552{col 67}{space 3}-1.899976
{txt}{space 9}52  {c |}{col 14}{res}{space 2}-2.030997{col 26}{space 2} .0582083{col 37}{space 1}  -34.89{col 46}{space 3}0.000{col 54}{space 4}-2.145084{col 67}{space 3} -1.91691
{txt}{space 9}53  {c |}{col 14}{res}{space 2}-2.018037{col 26}{space 2}   .05829{col 37}{space 1}  -34.62{col 46}{space 3}0.000{col 54}{space 4}-2.132284{col 67}{space 3} -1.90379
{txt}{space 9}54  {c |}{col 14}{res}{space 2}-2.012286{col 26}{space 2} .0590033{col 37}{space 1}  -34.10{col 46}{space 3}0.000{col 54}{space 4}-2.127932{col 67}{space 3}-1.896641
{txt}{space 9}55  {c |}{col 14}{res}{space 2}-2.009399{col 26}{space 2} .0593982{col 37}{space 1}  -33.83{col 46}{space 3}0.000{col 54}{space 4}-2.125819{col 67}{space 3} -1.89298
{txt}{space 9}56  {c |}{col 14}{res}{space 2}-2.053331{col 26}{space 2} .0597676{col 37}{space 1}  -34.36{col 46}{space 3}0.000{col 54}{space 4}-2.170474{col 67}{space 3}-1.936188
{txt}{space 9}57  {c |}{col 14}{res}{space 2}-2.065284{col 26}{space 2} .0598696{col 37}{space 1}  -34.50{col 46}{space 3}0.000{col 54}{space 4}-2.182627{col 67}{space 3} -1.94794
{txt}{space 9}58  {c |}{col 14}{res}{space 2}-2.044849{col 26}{space 2}   .05962{col 37}{space 1}  -34.30{col 46}{space 3}0.000{col 54}{space 4}-2.161703{col 67}{space 3}-1.927996
{txt}{space 9}59  {c |}{col 14}{res}{space 2}-2.106255{col 26}{space 2} .0603582{col 37}{space 1}  -34.90{col 46}{space 3}0.000{col 54}{space 4}-2.224555{col 67}{space 3}-1.987954
{txt}{space 12} {c |}
{space 7}_cons {c |}{col 14}{res}{space 2} .2626581{col 26}{space 2} .0472049{col 37}{space 1}    5.56{col 46}{space 3}0.000{col 54}{space 4} .1701376{col 67}{space 3} .3551787
{txt}{hline 13}{c BT}{hline 11}{hline 11}{hline 9}{hline 8}{hline 13}{hline 12}
{res}{txt}(821,294 missing values generated)
{res}{txt}(dropped 85368 {browse "http://scorreia.com/research/singletons.pdf":singleton observations})
{res}{txt}({browse "http://scorreia.com/research/hdfe.pdf":MWFE estimator} converged in 1 iterations)
{res}
{txt}HDFE Linear regression{col 51}Number of obs{col 67}= {res}    80,785
{txt}Absorbing 1 HDFE group{col 51}F({res}   4{txt},{res}  11472{txt}){col 67}= {res}     27.94
{txt}Statistics robust to heteroskedasticity{col 51}Prob > F{col 67}= {res}    0.0000
{txt}{col 51}R-squared{col 67}= {res}    0.6293
{txt}{col 51}Adj R-squared{col 67}= {res}    0.2849
{txt}{col 51}Within R-sq.{col 67}= {res}    0.0025
{txt}{col 1}Number of clusters ({res}cluster{txt}) {col 30}= {res}    11,473{txt}{col 51}Root MSE{col 67}= {res}    1.4787

{txt}{ralign 78:(Std. Err. adjusted for {res:11,473} clusters in cluster)}
{hline 13}{c TT}{hline 11}{hline 11}{hline 9}{hline 8}{hline 13}{hline 12}
{col 14}{c |}{col 26}    Robust
{col 1}       resid{col 14}{c |}      Coef.{col 26}   Std. Err.{col 38}      t{col 46}   P>|t|{col 54}     [95% Con{col 67}f. Interval]
{hline 13}{c +}{hline 11}{hline 11}{hline 9}{hline 8}{hline 13}{hline 12}
indiaXjpbo_2 {c |}{col 14}{res}{space 2}-.0683132{col 26}{space 2} .0364992{col 37}{space 1}   -1.87{col 46}{space 3}0.061{col 54}{space 4}-.1398579{col 67}{space 3} .0032314
{txt}indiaXjpbo_3 {c |}{col 14}{res}{space 2}-.0391801{col 26}{space 2} .0576271{col 37}{space 1}   -0.68{col 46}{space 3}0.497{col 54}{space 4} -.152139{col 67}{space 3} .0737788
{txt}{space 6}jpbo_2 {c |}{col 14}{res}{space 2}-.1253239{col 26}{space 2} .0239733{col 37}{space 1}   -5.23{col 46}{space 3}0.000{col 54}{space 4}-.1723157{col 67}{space 3} -.078332
{txt}{space 6}jpbo_3 {c |}{col 14}{res}{space 2}-.2545061{col 26}{space 2} .0349634{col 37}{space 1}   -7.28{col 46}{space 3}0.000{col 54}{space 4}-.3230403{col 67}{space 3}-.1859719
{txt}{space 7}_cons {c |}{col 14}{res}{space 2}  .155454{col 26}{space 2} .0215636{col 37}{space 1}    7.21{col 46}{space 3}0.000{col 54}{space 4} .1131857{col 67}{space 3} .1977223
{txt}{hline 13}{c BT}{hline 11}{hline 11}{hline 9}{hline 8}{hline 13}{hline 12}
{res}
{txt}Absorbed degrees of freedom:
{col 1}{text}{hline 13}{c TT}{hline 12}{hline 12}{hline 14}{hline 1}{c TRC}
{col 1}{text} Absorbed FE{col 14}{c |} Categories{col 27} - Redundant{col 39}  = Num. Coefs{col 54}{c |}
{col 1}{text}{hline 13}{c +}{hline 12}{hline 12}{hline 14}{hline 1}{c RT}
{col 1}{text}       momid{col 14}{c |}{space 1}    38903{col 27}{space 1}    38903{col 39}{result}{space 1}        0{col 53}{text}*{col 54}{c |}
{col 1}{text}{hline 13}{c BT}{hline 12}{hline 12}{hline 14}{hline 1}{c BRC}
* = FE nested within cluster; treated as redundant for DoF computation
{res}{txt}({browse "http://scorreia.com/research/hdfe.pdf":MWFE estimator} converged in 4 iterations)
{res}
{txt}HDFE Linear regression{col 51}Number of obs{col 67}= {res}   166,153
{txt}Absorbing 2 HDFE groups{col 51}F({res}   4{txt},{res}  14184{txt}){col 67}= {res}      3.21
{txt}Statistics robust to heteroskedasticity{col 51}Prob > F{col 67}= {res}    0.0122
{txt}{col 51}R-squared{col 67}= {res}    0.0916
{txt}{col 51}Adj R-squared{col 67}= {res}    0.0911
{txt}{col 51}Within R-sq.{col 67}= {res}    0.0001
{txt}{col 1}Number of clusters ({res}cluster{txt}) {col 30}= {res}    14,185{txt}{col 51}Root MSE{col 67}= {res}    1.7663

{txt}{ralign 78:(Std. Err. adjusted for {res:14,185} clusters in cluster)}
{hline 13}{c TT}{hline 11}{hline 11}{hline 9}{hline 8}{hline 13}{hline 12}
{col 14}{c |}{col 26}    Robust
{col 1}         hfa{col 14}{c |}      Coef.{col 26}   Std. Err.{col 38}      t{col 46}   P>|t|{col 54}     [95% Con{col 67}f. Interval]
{hline 13}{c +}{hline 11}{hline 11}{hline 9}{hline 8}{hline 13}{hline 12}
indiaXjpbo_2 {c |}{col 14}{res}{space 2}-.0104586{col 26}{space 2} .0311128{col 37}{space 1}   -0.34{col 46}{space 3}0.737{col 54}{space 4}-.0714437{col 67}{space 3} .0505265
{txt}indiaXjpbo_3 {c |}{col 14}{res}{space 2} .0934372{col 26}{space 2} .0485682{col 37}{space 1}    1.92{col 46}{space 3}0.054{col 54}{space 4}-.0017628{col 67}{space 3} .1886373
{txt}{space 6}jpbo_2 {c |}{col 14}{res}{space 2}-.0160065{col 26}{space 2} .0213816{col 37}{space 1}   -0.75{col 46}{space 3}0.454{col 54}{space 4}-.0579173{col 67}{space 3} .0259043
{txt}{space 6}jpbo_3 {c |}{col 14}{res}{space 2}-.0915626{col 26}{space 2} .0318707{col 37}{space 1}   -2.87{col 46}{space 3}0.004{col 54}{space 4}-.1540333{col 67}{space 3}-.0290919
{txt}{space 7}_cons {c |}{col 14}{res}{space 2}-1.496939{col 26}{space 2}  .019416{col 37}{space 1}  -77.10{col 46}{space 3}0.000{col 54}{space 4}-1.534997{col 67}{space 3}-1.458881
{txt}{hline 13}{c BT}{hline 11}{hline 11}{hline 9}{hline 8}{hline 13}{hline 12}
{res}
{txt}Absorbed degrees of freedom:
{col 1}{text}{hline 17}{c TT}{hline 12}{hline 12}{hline 14}{hline 1}{c TRC}
{col 1}{text}     Absorbed FE{col 18}{c |} Categories{col 31} - Redundant{col 43}  = Num. Coefs{col 58}{c |}
{col 1}{text}{hline 17}{c +}{hline 12}{hline 12}{hline 14}{hline 1}{c RT}
{col 1}{text}   maxbord#india{col 18}{c |}{space 1}       31{col 31}{space 1}        0{col 43}{result}{space 1}       31{col 57}{text} {col 58}{c |}
{col 1}{text}             hw1{col 18}{c |}{space 1}       60{col 31}{space 1}        1{col 43}{result}{space 1}       59{col 57}{text} {col 58}{c |}
{col 1}{text}{hline 17}{c BT}{hline 12}{hline 12}{hline 14}{hline 1}{c BRC}
{res}{txt}({browse "http://scorreia.com/research/hdfe.pdf":MWFE estimator} converged in 3 iterations)
{res}
{txt}HDFE Linear regression{col 51}Number of obs{col 67}= {res}    20,374
{txt}Absorbing 2 HDFE groups{col 51}F({res}   2{txt},{res}   6639{txt}){col 67}= {res}     19.77
{txt}Statistics robust to heteroskedasticity{col 51}Prob > F{col 67}= {res}    0.0000
{txt}{col 51}R-squared{col 67}= {res}    0.1057
{txt}{col 51}Adj R-squared{col 67}= {res}    0.1030
{txt}{col 51}Within R-sq.{col 67}= {res}    0.0018
{txt}{col 1}Number of clusters ({res}cluster{txt}) {col 30}= {res}     6,640{txt}{col 51}Root MSE{col 67}= {res}    1.6951

{txt}{ralign 78:(Std. Err. adjusted for {res:6,640} clusters in cluster)}
{hline 13}{c TT}{hline 11}{hline 11}{hline 9}{hline 8}{hline 13}{hline 12}
{col 14}{c |}{col 26}    Robust
{col 1}         hfa{col 14}{c |}      Coef.{col 26}   Std. Err.{col 38}      t{col 46}   P>|t|{col 54}     [95% Con{col 67}f. Interval]
{hline 13}{c +}{hline 11}{hline 11}{hline 9}{hline 8}{hline 13}{hline 12}
indiaXjpbo_2 {c |}{col 14}{res}{space 2}-.0641234{col 26}{space 2}  .040422{col 37}{space 1}   -1.59{col 46}{space 3}0.113{col 54}{space 4}-.1433636{col 67}{space 3} .0151167
{txt}{space 6}jpbo_2 {c |}{col 14}{res}{space 2} -.243044{col 26}{space 2} .0524619{col 37}{space 1}   -4.63{col 46}{space 3}0.000{col 54}{space 4}-.3458863{col 67}{space 3}-.1402017
{txt}{space 7}_cons {c |}{col 14}{res}{space 2}-1.376947{col 26}{space 2}   .02786{col 37}{space 1}  -49.42{col 46}{space 3}0.000{col 54}{space 4}-1.431561{col 67}{space 3}-1.322332
{txt}{hline 13}{c BT}{hline 11}{hline 11}{hline 9}{hline 8}{hline 13}{hline 12}
{res}
{txt}Absorbed degrees of freedom:
{col 1}{text}{hline 13}{c TT}{hline 12}{hline 12}{hline 14}{hline 1}{c TRC}
{col 1}{text} Absorbed FE{col 14}{c |} Categories{col 27} - Redundant{col 39}  = Num. Coefs{col 54}{c |}
{col 1}{text}{hline 13}{c +}{hline 12}{hline 12}{hline 14}{hline 1}{c RT}
{col 1}{text}       india{col 14}{c |}{space 1}        2{col 27}{space 1}        0{col 39}{result}{space 1}        2{col 53}{text} {col 54}{c |}
{col 1}{text}         hw1{col 14}{c |}{space 1}       60{col 27}{space 1}        1{col 39}{result}{space 1}       59{col 53}{text} {col 54}{c |}
{col 1}{text}{hline 13}{c BT}{hline 12}{hline 12}{hline 14}{hline 1}{c BRC}
{res}{txt}({browse "http://scorreia.com/research/hdfe.pdf":MWFE estimator} converged in 3 iterations)
{res}
{txt}HDFE Linear regression{col 51}Number of obs{col 67}= {res}    13,864
{txt}Absorbing 2 HDFE groups{col 51}F({res}   2{txt},{res}   5013{txt}){col 67}= {res}     24.50
{txt}Statistics robust to heteroskedasticity{col 51}Prob > F{col 67}= {res}    0.0000
{txt}{col 51}R-squared{col 67}= {res}    0.1190
{txt}{col 51}Adj R-squared{col 67}= {res}    0.1151
{txt}{col 51}Within R-sq.{col 67}= {res}    0.0039
{txt}{col 1}Number of clusters ({res}cluster{txt}) {col 30}= {res}     5,014{txt}{col 51}Root MSE{col 67}= {res}    1.7376

{txt}{ralign 78:(Std. Err. adjusted for {res:5,014} clusters in cluster)}
{hline 13}{c TT}{hline 11}{hline 11}{hline 9}{hline 8}{hline 13}{hline 12}
{col 14}{c |}{col 26}    Robust
{col 1}         hfa{col 14}{c |}      Coef.{col 26}   Std. Err.{col 38}      t{col 46}   P>|t|{col 54}     [95% Con{col 67}f. Interval]
{hline 13}{c +}{hline 11}{hline 11}{hline 9}{hline 8}{hline 13}{hline 12}
indiaXjpbo_3 {c |}{col 14}{res}{space 2} .0467318{col 26}{space 2} .0551643{col 37}{space 1}    0.85{col 46}{space 3}0.397{col 54}{space 4}-.0614143{col 67}{space 3} .1548779
{txt}{space 6}jpbo_3 {c |}{col 14}{res}{space 2}-.5015433{col 26}{space 2} .0737717{col 37}{space 1}   -6.80{col 46}{space 3}0.000{col 54}{space 4} -.646168{col 67}{space 3}-.3569186
{txt}{space 7}_cons {c |}{col 14}{res}{space 2}-1.335745{col 26}{space 2} .0379279{col 37}{space 1}  -35.22{col 46}{space 3}0.000{col 54}{space 4}  -1.4101{col 67}{space 3}-1.261389
{txt}{hline 13}{c BT}{hline 11}{hline 11}{hline 9}{hline 8}{hline 13}{hline 12}
{res}
{txt}Absorbed degrees of freedom:
{col 1}{text}{hline 13}{c TT}{hline 12}{hline 12}{hline 14}{hline 1}{c TRC}
{col 1}{text} Absorbed FE{col 14}{c |} Categories{col 27} - Redundant{col 39}  = Num. Coefs{col 54}{c |}
{col 1}{text}{hline 13}{c +}{hline 12}{hline 12}{hline 14}{hline 1}{c RT}
{col 1}{text}       india{col 14}{c |}{space 1}        2{col 27}{space 1}        0{col 39}{result}{space 1}        2{col 53}{text} {col 54}{c |}
{col 1}{text}         hw1{col 14}{c |}{space 1}       60{col 27}{space 1}        1{col 39}{result}{space 1}       59{col 53}{text} {col 54}{c |}
{col 1}{text}{hline 13}{c BT}{hline 12}{hline 12}{hline 14}{hline 1}{c BRC}
{res}{txt}(dropped 85368 {browse "http://scorreia.com/research/singletons.pdf":singleton observations})
{res}{txt}({browse "http://scorreia.com/research/hdfe.pdf":MWFE estimator} converged in 10 iterations)
{res}
{txt}HDFE Linear regression{col 51}Number of obs{col 67}= {res}    80,785
{txt}Absorbing 2 HDFE groups{col 51}F({res}   4{txt},{res}  11472{txt}){col 67}= {res}     40.54
{txt}Statistics robust to heteroskedasticity{col 51}Prob > F{col 67}= {res}    0.0000
{txt}{col 51}R-squared{col 67}= {res}    0.6720
{txt}{col 51}Adj R-squared{col 67}= {res}    0.3654
{txt}{col 51}Within R-sq.{col 67}= {res}    0.0037
{txt}{col 1}Number of clusters ({res}cluster{txt}) {col 30}= {res}    11,473{txt}{col 51}Root MSE{col 67}= {res}    1.4706

{txt}{ralign 78:(Std. Err. adjusted for {res:11,473} clusters in cluster)}
{hline 13}{c TT}{hline 11}{hline 11}{hline 9}{hline 8}{hline 13}{hline 12}
{col 14}{c |}{col 26}    Robust
{col 1}         hfa{col 14}{c |}      Coef.{col 26}   Std. Err.{col 38}      t{col 46}   P>|t|{col 54}     [95% Con{col 67}f. Interval]
{hline 13}{c +}{hline 11}{hline 11}{hline 9}{hline 8}{hline 13}{hline 12}
indiaXjpbo_2 {c |}{col 14}{res}{space 2}-.0436847{col 26}{space 2} .0364768{col 37}{space 1}   -1.20{col 46}{space 3}0.231{col 54}{space 4}-.1151855{col 67}{space 3} .0278162
{txt}indiaXjpbo_3 {c |}{col 14}{res}{space 2} .0175813{col 26}{space 2}  .057746{col 37}{space 1}    0.30{col 46}{space 3}0.761{col 54}{space 4}-.0956108{col 67}{space 3} .1307734
{txt}{space 6}jpbo_2 {c |}{col 14}{res}{space 2}-.2190383{col 26}{space 2} .0266684{col 37}{space 1}   -8.21{col 46}{space 3}0.000{col 54}{space 4} -.271313{col 67}{space 3}-.1667637
{txt}{space 6}jpbo_3 {c |}{col 14}{res}{space 2}-.4445935{col 26}{space 2} .0420841{col 37}{space 1}  -10.56{col 46}{space 3}0.000{col 54}{space 4}-.5270855{col 67}{space 3}-.3621016
{txt}{space 7}_cons {c |}{col 14}{res}{space 2}-1.237176{col 26}{space 2} .0276111{col 37}{space 1}  -44.81{col 46}{space 3}0.000{col 54}{space 4}-1.291299{col 67}{space 3}-1.183054
{txt}{hline 13}{c BT}{hline 11}{hline 11}{hline 9}{hline 8}{hline 13}{hline 12}
{res}
{txt}Absorbed degrees of freedom:
{col 1}{text}{hline 13}{c TT}{hline 12}{hline 12}{hline 14}{hline 1}{c TRC}
{col 1}{text} Absorbed FE{col 14}{c |} Categories{col 27} - Redundant{col 39}  = Num. Coefs{col 54}{c |}
{col 1}{text}{hline 13}{c +}{hline 12}{hline 12}{hline 14}{hline 1}{c RT}
{col 1}{text}       momid{col 14}{c |}{space 1}    38903{col 27}{space 1}    38903{col 39}{result}{space 1}        0{col 53}{text}*{col 54}{c |}
{col 1}{text}      hw1#b4{col 14}{c |}{space 1}      120{col 27}{space 1}        0{col 39}{result}{space 1}      120{col 53}{text} {col 54}{c |}
{col 1}{text}{hline 13}{c BT}{hline 12}{hline 12}{hline 14}{hline 1}{c BRC}
* = FE nested within cluster; treated as redundant for DoF computation
{res}{txt}({browse "http://scorreia.com/research/hdfe.pdf":MWFE estimator} converged in 11 iterations)
{res}
{txt}HDFE Linear regression{col 51}Number of obs{col 67}= {res}    20,374
{txt}Absorbing 2 HDFE groups{col 51}F({res}   2{txt},{res}   6639{txt}){col 67}= {res}     92.34
{txt}Statistics robust to heteroskedasticity{col 51}Prob > F{col 67}= {res}    0.0000
{txt}{col 51}R-squared{col 67}= {res}    0.6997
{txt}{col 51}Adj R-squared{col 67}= {res}    0.3922
{txt}{col 51}Within R-sq.{col 67}= {res}    0.0186
{txt}{col 1}Number of clusters ({res}cluster{txt}) {col 30}= {res}     6,640{txt}{col 51}Root MSE{col 67}= {res}    1.3953

{txt}{ralign 78:(Std. Err. adjusted for {res:6,640} clusters in cluster)}
{hline 13}{c TT}{hline 11}{hline 11}{hline 9}{hline 8}{hline 13}{hline 12}
{col 14}{c |}{col 26}    Robust
{col 1}         hfa{col 14}{c |}      Coef.{col 26}   Std. Err.{col 38}      t{col 46}   P>|t|{col 54}     [95% Con{col 67}f. Interval]
{hline 13}{c +}{hline 11}{hline 11}{hline 9}{hline 8}{hline 13}{hline 12}
indiaXjpbo_2 {c |}{col 14}{res}{space 2} .0096236{col 26}{space 2} .0404478{col 37}{space 1}    0.24{col 46}{space 3}0.812{col 54}{space 4}-.0696671{col 67}{space 3} .0889143
{txt}{space 6}jpbo_2 {c |}{col 14}{res}{space 2}-.9187912{col 26}{space 2} .0735599{col 37}{space 1}  -12.49{col 46}{space 3}0.000{col 54}{space 4}-1.062992{col 67}{space 3}-.7745901
{txt}{space 7}_cons {c |}{col 14}{res}{space 2}-1.052719{col 26}{space 2} .0343949{col 37}{space 1}  -30.61{col 46}{space 3}0.000{col 54}{space 4}-1.120144{col 67}{space 3}-.9852943
{txt}{hline 13}{c BT}{hline 11}{hline 11}{hline 9}{hline 8}{hline 13}{hline 12}
{res}
{txt}Absorbed degrees of freedom:
{col 1}{text}{hline 13}{c TT}{hline 12}{hline 12}{hline 14}{hline 1}{c TRC}
{col 1}{text} Absorbed FE{col 14}{c |} Categories{col 27} - Redundant{col 39}  = Num. Coefs{col 54}{c |}
{col 1}{text}{hline 13}{c +}{hline 12}{hline 12}{hline 14}{hline 1}{c RT}
{col 1}{text}       momid{col 14}{c |}{space 1}    10187{col 27}{space 1}    10187{col 39}{result}{space 1}        0{col 53}{text}*{col 54}{c |}
{col 1}{text}      hw1#b4{col 14}{c |}{space 1}      120{col 27}{space 1}        0{col 39}{result}{space 1}      120{col 53}{text} {col 54}{c |}
{col 1}{text}{hline 13}{c BT}{hline 12}{hline 12}{hline 14}{hline 1}{c BRC}
* = FE nested within cluster; treated as redundant for DoF computation
{res}{txt}({browse "http://scorreia.com/research/hdfe.pdf":MWFE estimator} converged in 11 iterations)
{res}
{txt}HDFE Linear regression{col 51}Number of obs{col 67}= {res}    13,864
{txt}Absorbing 2 HDFE groups{col 51}F({res}   2{txt},{res}   5013{txt}){col 67}= {res}     65.91
{txt}Statistics robust to heteroskedasticity{col 51}Prob > F{col 67}= {res}    0.0000
{txt}{col 51}R-squared{col 67}= {res}    0.6868
{txt}{col 51}Adj R-squared{col 67}= {res}    0.3625
{txt}{col 51}Within R-sq.{col 67}= {res}    0.0199
{txt}{col 1}Number of clusters ({res}cluster{txt}) {col 30}= {res}     5,014{txt}{col 51}Root MSE{col 67}= {res}    1.4748

{txt}{ralign 78:(Std. Err. adjusted for {res:5,014} clusters in cluster)}
{hline 13}{c TT}{hline 11}{hline 11}{hline 9}{hline 8}{hline 13}{hline 12}
{col 14}{c |}{col 26}    Robust
{col 1}         hfa{col 14}{c |}      Coef.{col 26}   Std. Err.{col 38}      t{col 46}   P>|t|{col 54}     [95% Con{col 67}f. Interval]
{hline 13}{c +}{hline 11}{hline 11}{hline 9}{hline 8}{hline 13}{hline 12}
indiaXjpbo_3 {c |}{col 14}{res}{space 2} .1382036{col 26}{space 2} .0556771{col 37}{space 1}    2.48{col 46}{space 3}0.013{col 54}{space 4} .0290522{col 67}{space 3}  .247355
{txt}{space 6}jpbo_3 {c |}{col 14}{res}{space 2}-1.160706{col 26}{space 2} .1019653{col 37}{space 1}  -11.38{col 46}{space 3}0.000{col 54}{space 4}-1.360602{col 67}{space 3} -.960809
{txt}{space 7}_cons {c |}{col 14}{res}{space 2}-1.018046{col 26}{space 2} .0489857{col 37}{space 1}  -20.78{col 46}{space 3}0.000{col 54}{space 4} -1.11408{col 67}{space 3}-.9220129
{txt}{hline 13}{c BT}{hline 11}{hline 11}{hline 9}{hline 8}{hline 13}{hline 12}
{res}
{txt}Absorbed degrees of freedom:
{col 1}{text}{hline 13}{c TT}{hline 12}{hline 12}{hline 14}{hline 1}{c TRC}
{col 1}{text} Absorbed FE{col 14}{c |} Categories{col 27} - Redundant{col 39}  = Num. Coefs{col 54}{c |}
{col 1}{text}{hline 13}{c +}{hline 12}{hline 12}{hline 14}{hline 1}{c RT}
{col 1}{text}       momid{col 14}{c |}{space 1}     6932{col 27}{space 1}     6932{col 39}{result}{space 1}        0{col 53}{text}*{col 54}{c |}
{col 1}{text}      hw1#b4{col 14}{c |}{space 1}      120{col 27}{space 1}        0{col 39}{result}{space 1}      120{col 53}{text} {col 54}{c |}
{col 1}{text}{hline 13}{c BT}{hline 12}{hline 12}{hline 14}{hline 1}{c BRC}
* = FE nested within cluster; treated as redundant for DoF computation

      Source {c |}       SS           df       MS      Number of obs   ={res}   166,153
{txt}{hline 13}{c +}{hline 34}   F(119, 166033)  = {res}   136.66
{txt}       Model {c |} {res} 50878.5441       119   427.55079   {txt}Prob > F        ={res}    0.0000
{txt}    Residual {c |} {res} 519428.282   166,033  3.12846411   {txt}R-squared       ={res}    0.0892
{txt}{hline 13}{c +}{hline 34}   Adj R-squared   ={res}    0.0886
{txt}       Total {c |} {res} 570306.826   166,152  3.43244033   {txt}Root MSE        =   {res} 1.7687

{txt}{hline 13}{c TT}{hline 11}{hline 11}{hline 9}{hline 8}{hline 13}{hline 12}
{col 1}         hfa{col 14}{c |}      Coef.{col 26}   Std. Err.{col 38}      t{col 46}   P>|t|{col 54}     [95% Con{col 67}f. Interval]
{hline 13}{c +}{hline 11}{hline 11}{hline 9}{hline 8}{hline 13}{hline 12}
{space 9}hw1 {c |}
{space 10}1  {c |}{col 14}{res}{space 2} -.600609{col 26}{space 2} .0804808{col 37}{space 1}   -7.46{col 46}{space 3}0.000{col 54}{space 4}-.7583496{col 67}{space 3}-.4428684
{txt}{space 10}2  {c |}{col 14}{res}{space 2}-.5298975{col 26}{space 2} .0792313{col 37}{space 1}   -6.69{col 46}{space 3}0.000{col 54}{space 4}-.6851891{col 67}{space 3} -.374606
{txt}{space 10}3  {c |}{col 14}{res}{space 2}-.5635348{col 26}{space 2} .0792622{col 37}{space 1}   -7.11{col 46}{space 3}0.000{col 54}{space 4}-.7188871{col 67}{space 3}-.4081825
{txt}{space 10}4  {c |}{col 14}{res}{space 2}-.7248698{col 26}{space 2}  .079011{col 37}{space 1}   -9.17{col 46}{space 3}0.000{col 54}{space 4}-.8797297{col 67}{space 3}-.5700098
{txt}{space 10}5  {c |}{col 14}{res}{space 2}-.8397788{col 26}{space 2} .0789146{col 37}{space 1}  -10.64{col 46}{space 3}0.000{col 54}{space 4}-.9944498{col 67}{space 3}-.6851078
{txt}{space 10}6  {c |}{col 14}{res}{space 2}-.9880472{col 26}{space 2} .0788487{col 37}{space 1}  -12.53{col 46}{space 3}0.000{col 54}{space 4}-1.142589{col 67}{space 3}-.8335054
{txt}{space 10}7  {c |}{col 14}{res}{space 2}-1.033489{col 26}{space 2} .0790635{col 37}{space 1}  -13.07{col 46}{space 3}0.000{col 54}{space 4}-1.188452{col 67}{space 3}-.8785265
{txt}{space 10}8  {c |}{col 14}{res}{space 2} -1.12959{col 26}{space 2}  .078856{col 37}{space 1}  -14.32{col 46}{space 3}0.000{col 54}{space 4}-1.284146{col 67}{space 3}-.9750336
{txt}{space 10}9  {c |}{col 14}{res}{space 2}-1.167034{col 26}{space 2} .0797527{col 37}{space 1}  -14.63{col 46}{space 3}0.000{col 54}{space 4}-1.323348{col 67}{space 3}-1.010721
{txt}{space 9}10  {c |}{col 14}{res}{space 2} -1.42991{col 26}{space 2} .0802536{col 37}{space 1}  -17.82{col 46}{space 3}0.000{col 54}{space 4}-1.587205{col 67}{space 3}-1.272615
{txt}{space 9}11  {c |}{col 14}{res}{space 2}-1.511627{col 26}{space 2} .0809476{col 37}{space 1}  -18.67{col 46}{space 3}0.000{col 54}{space 4}-1.670282{col 67}{space 3}-1.352971
{txt}{space 9}12  {c |}{col 14}{res}{space 2}-1.660089{col 26}{space 2} .0786408{col 37}{space 1}  -21.11{col 46}{space 3}0.000{col 54}{space 4}-1.814223{col 67}{space 3}-1.505955
{txt}{space 9}13  {c |}{col 14}{res}{space 2}-1.797755{col 26}{space 2} .0787763{col 37}{space 1}  -22.82{col 46}{space 3}0.000{col 54}{space 4}-1.952155{col 67}{space 3}-1.643355
{txt}{space 9}14  {c |}{col 14}{res}{space 2}-1.917488{col 26}{space 2} .0790937{col 37}{space 1}  -24.24{col 46}{space 3}0.000{col 54}{space 4} -2.07251{col 67}{space 3}-1.762466
{txt}{space 9}15  {c |}{col 14}{res}{space 2}-2.033959{col 26}{space 2} .0797195{col 37}{space 1}  -25.51{col 46}{space 3}0.000{col 54}{space 4}-2.190207{col 67}{space 3}-1.877711
{txt}{space 9}16  {c |}{col 14}{res}{space 2}-2.162222{col 26}{space 2} .0802446{col 37}{space 1}  -26.95{col 46}{space 3}0.000{col 54}{space 4}  -2.3195{col 67}{space 3}-2.004944
{txt}{space 9}17  {c |}{col 14}{res}{space 2}-2.126503{col 26}{space 2} .0799901{col 37}{space 1}  -26.58{col 46}{space 3}0.000{col 54}{space 4}-2.283282{col 67}{space 3}-1.969724
{txt}{space 9}18  {c |}{col 14}{res}{space 2}-2.281787{col 26}{space 2} .0797527{col 37}{space 1}  -28.61{col 46}{space 3}0.000{col 54}{space 4}  -2.4381{col 67}{space 3}-2.125473
{txt}{space 9}19  {c |}{col 14}{res}{space 2}-2.345087{col 26}{space 2}  .081341{col 37}{space 1}  -28.83{col 46}{space 3}0.000{col 54}{space 4}-2.504514{col 67}{space 3} -2.18566
{txt}{space 9}20  {c |}{col 14}{res}{space 2}-2.409951{col 26}{space 2} .0814557{col 37}{space 1}  -29.59{col 46}{space 3}0.000{col 54}{space 4}-2.569602{col 67}{space 3}  -2.2503
{txt}{space 9}21  {c |}{col 14}{res}{space 2}-2.345284{col 26}{space 2} .0823559{col 37}{space 1}  -28.48{col 46}{space 3}0.000{col 54}{space 4}  -2.5067{col 67}{space 3}-2.183868
{txt}{space 9}22  {c |}{col 14}{res}{space 2}-2.357769{col 26}{space 2} .0828776{col 37}{space 1}  -28.45{col 46}{space 3}0.000{col 54}{space 4}-2.520207{col 67}{space 3}-2.195331
{txt}{space 9}23  {c |}{col 14}{res}{space 2} -2.38345{col 26}{space 2} .0829152{col 37}{space 1}  -28.75{col 46}{space 3}0.000{col 54}{space 4}-2.545962{col 67}{space 3}-2.220938
{txt}{space 9}24  {c |}{col 14}{res}{space 2}-2.080392{col 26}{space 2} .0797112{col 37}{space 1}  -26.10{col 46}{space 3}0.000{col 54}{space 4}-2.236624{col 67}{space 3} -1.92416
{txt}{space 9}25  {c |}{col 14}{res}{space 2}-2.118567{col 26}{space 2} .0793324{col 37}{space 1}  -26.70{col 46}{space 3}0.000{col 54}{space 4}-2.274057{col 67}{space 3}-1.963077
{txt}{space 9}26  {c |}{col 14}{res}{space 2}-2.143282{col 26}{space 2} .0801382{col 37}{space 1}  -26.74{col 46}{space 3}0.000{col 54}{space 4}-2.300351{col 67}{space 3}-1.986212
{txt}{space 9}27  {c |}{col 14}{res}{space 2} -2.12869{col 26}{space 2} .0804256{col 37}{space 1}  -26.47{col 46}{space 3}0.000{col 54}{space 4}-2.286322{col 67}{space 3}-1.971057
{txt}{space 9}28  {c |}{col 14}{res}{space 2}-2.189673{col 26}{space 2} .0802715{col 37}{space 1}  -27.28{col 46}{space 3}0.000{col 54}{space 4}-2.347004{col 67}{space 3}-2.032343
{txt}{space 9}29  {c |}{col 14}{res}{space 2}-2.211196{col 26}{space 2} .0813514{col 37}{space 1}  -27.18{col 46}{space 3}0.000{col 54}{space 4}-2.370643{col 67}{space 3}-2.051749
{txt}{space 9}30  {c |}{col 14}{res}{space 2}-2.187388{col 26}{space 2} .0820106{col 37}{space 1}  -26.67{col 46}{space 3}0.000{col 54}{space 4}-2.348127{col 67}{space 3}-2.026649
{txt}{space 9}31  {c |}{col 14}{res}{space 2}-2.264537{col 26}{space 2} .0811569{col 37}{space 1}  -27.90{col 46}{space 3}0.000{col 54}{space 4}-2.423603{col 67}{space 3}-2.105471
{txt}{space 9}32  {c |}{col 14}{res}{space 2} -2.25302{col 26}{space 2} .0824149{col 37}{space 1}  -27.34{col 46}{space 3}0.000{col 54}{space 4}-2.414551{col 67}{space 3}-2.091488
{txt}{space 9}33  {c |}{col 14}{res}{space 2} -2.23567{col 26}{space 2} .0819545{col 37}{space 1}  -27.28{col 46}{space 3}0.000{col 54}{space 4}-2.396299{col 67}{space 3}-2.075041
{txt}{space 9}34  {c |}{col 14}{res}{space 2}-2.297833{col 26}{space 2} .0831446{col 37}{space 1}  -27.64{col 46}{space 3}0.000{col 54}{space 4}-2.460795{col 67}{space 3}-2.134872
{txt}{space 9}35  {c |}{col 14}{res}{space 2}-2.361605{col 26}{space 2} .0827041{col 37}{space 1}  -28.55{col 46}{space 3}0.000{col 54}{space 4}-2.523704{col 67}{space 3}-2.199507
{txt}{space 9}36  {c |}{col 14}{res}{space 2}-2.120554{col 26}{space 2} .0803436{col 37}{space 1}  -26.39{col 46}{space 3}0.000{col 54}{space 4}-2.278025{col 67}{space 3}-1.963082
{txt}{space 9}37  {c |}{col 14}{res}{space 2}-2.090678{col 26}{space 2}  .079459{col 37}{space 1}  -26.31{col 46}{space 3}0.000{col 54}{space 4}-2.246416{col 67}{space 3} -1.93494
{txt}{space 9}38  {c |}{col 14}{res}{space 2}-2.076338{col 26}{space 2} .0797112{col 37}{space 1}  -26.05{col 46}{space 3}0.000{col 54}{space 4} -2.23257{col 67}{space 3}-1.920105
{txt}{space 9}39  {c |}{col 14}{res}{space 2}-2.071615{col 26}{space 2} .0797611{col 37}{space 1}  -25.97{col 46}{space 3}0.000{col 54}{space 4}-2.227945{col 67}{space 3}-1.915285
{txt}{space 9}40  {c |}{col 14}{res}{space 2}-2.166587{col 26}{space 2} .0805457{col 37}{space 1}  -26.90{col 46}{space 3}0.000{col 54}{space 4}-2.324455{col 67}{space 3}-2.008719
{txt}{space 9}41  {c |}{col 14}{res}{space 2} -2.07156{col 26}{space 2}  .081228{col 37}{space 1}  -25.50{col 46}{space 3}0.000{col 54}{space 4}-2.230765{col 67}{space 3}-1.912355
{txt}{space 9}42  {c |}{col 14}{res}{space 2}-2.098932{col 26}{space 2} .0815828{col 37}{space 1}  -25.73{col 46}{space 3}0.000{col 54}{space 4}-2.258833{col 67}{space 3}-1.939032
{txt}{space 9}43  {c |}{col 14}{res}{space 2}-2.114898{col 26}{space 2} .0834068{col 37}{space 1}  -25.36{col 46}{space 3}0.000{col 54}{space 4}-2.278373{col 67}{space 3}-1.951423
{txt}{space 9}44  {c |}{col 14}{res}{space 2} -2.20534{col 26}{space 2}  .082991{col 37}{space 1}  -26.57{col 46}{space 3}0.000{col 54}{space 4}   -2.368{col 67}{space 3}-2.042679
{txt}{space 9}45  {c |}{col 14}{res}{space 2}-2.218569{col 26}{space 2} .0829152{col 37}{space 1}  -26.76{col 46}{space 3}0.000{col 54}{space 4}-2.381081{col 67}{space 3}-2.056057
{txt}{space 9}46  {c |}{col 14}{res}{space 2}-2.168126{col 26}{space 2} .0833405{col 37}{space 1}  -26.02{col 46}{space 3}0.000{col 54}{space 4}-2.331472{col 67}{space 3}-2.004781
{txt}{space 9}47  {c |}{col 14}{res}{space 2} -2.15007{col 26}{space 2} .0826674{col 37}{space 1}  -26.01{col 46}{space 3}0.000{col 54}{space 4}-2.312097{col 67}{space 3}-1.988044
{txt}{space 9}48  {c |}{col 14}{res}{space 2}-1.968883{col 26}{space 2}  .081519{col 37}{space 1}  -24.15{col 46}{space 3}0.000{col 54}{space 4}-2.128658{col 67}{space 3}-1.809107
{txt}{space 9}49  {c |}{col 14}{res}{space 2}-1.896577{col 26}{space 2} .0803891{col 37}{space 1}  -23.59{col 46}{space 3}0.000{col 54}{space 4}-2.054138{col 67}{space 3}-1.739016
{txt}{space 9}50  {c |}{col 14}{res}{space 2}-1.934301{col 26}{space 2} .0802179{col 37}{space 1}  -24.11{col 46}{space 3}0.000{col 54}{space 4}-2.091526{col 67}{space 3}-1.777076
{txt}{space 9}51  {c |}{col 14}{res}{space 2}-2.020355{col 26}{space 2} .0802179{col 37}{space 1}  -25.19{col 46}{space 3}0.000{col 54}{space 4} -2.17758{col 67}{space 3} -1.86313
{txt}{space 9}52  {c |}{col 14}{res}{space 2}-1.962908{col 26}{space 2} .0808499{col 37}{space 1}  -24.28{col 46}{space 3}0.000{col 54}{space 4}-2.121372{col 67}{space 3}-1.804444
{txt}{space 9}53  {c |}{col 14}{res}{space 2}-1.978003{col 26}{space 2} .0814138{col 37}{space 1}  -24.30{col 46}{space 3}0.000{col 54}{space 4}-2.137572{col 67}{space 3}-1.818434
{txt}{space 9}54  {c |}{col 14}{res}{space 2}-1.995043{col 26}{space 2} .0822045{col 37}{space 1}  -24.27{col 46}{space 3}0.000{col 54}{space 4}-2.156162{col 67}{space 3}-1.833924
{txt}{space 9}55  {c |}{col 14}{res}{space 2}-1.995996{col 26}{space 2}  .082991{col 37}{space 1}  -24.05{col 46}{space 3}0.000{col 54}{space 4}-2.158657{col 67}{space 3}-1.833336
{txt}{space 9}56  {c |}{col 14}{res}{space 2}-1.978328{col 26}{space 2} .0830674{col 37}{space 1}  -23.82{col 46}{space 3}0.000{col 54}{space 4}-2.141139{col 67}{space 3}-1.815518
{txt}{space 9}57  {c |}{col 14}{res}{space 2}-2.023723{col 26}{space 2} .0841709{col 37}{space 1}  -24.04{col 46}{space 3}0.000{col 54}{space 4}-2.188696{col 67}{space 3}-1.858749
{txt}{space 9}58  {c |}{col 14}{res}{space 2}-2.015131{col 26}{space 2} .0829026{col 37}{space 1}  -24.31{col 46}{space 3}0.000{col 54}{space 4}-2.177619{col 67}{space 3}-1.852644
{txt}{space 9}59  {c |}{col 14}{res}{space 2}-2.150468{col 26}{space 2} .0841854{col 37}{space 1}  -25.54{col 46}{space 3}0.000{col 54}{space 4} -2.31547{col 67}{space 3}-1.985467
{txt}{space 12} {c |}
{space 10}b4 {c |}
{space 5}female  {c |}{col 14}{res}{space 2} .0373152{col 26}{space 2} .0943481{col 37}{space 1}    0.40{col 46}{space 3}0.692{col 54}{space 4}-.1476049{col 67}{space 3} .2222354
{txt}{space 12} {c |}
{space 6}hw1#b4 {c |}
{space 2} 1#female  {c |}{col 14}{res}{space 2} .1229999{col 26}{space 2} .1149315{col 37}{space 1}    1.07{col 46}{space 3}0.285{col 54}{space 4}-.1022634{col 67}{space 3} .3482632
{txt}{space 2} 2#female  {c |}{col 14}{res}{space 2} .0688608{col 26}{space 2} .1129801{col 37}{space 1}    0.61{col 46}{space 3}0.542{col 54}{space 4}-.1525778{col 67}{space 3} .2902994
{txt}{space 2} 3#female  {c |}{col 14}{res}{space 2} .0456129{col 26}{space 2} .1132178{col 37}{space 1}    0.40{col 46}{space 3}0.687{col 54}{space 4}-.1762916{col 67}{space 3} .2675173
{txt}{space 2} 4#female  {c |}{col 14}{res}{space 2} .1577716{col 26}{space 2} .1127543{col 37}{space 1}    1.40{col 46}{space 3}0.162{col 54}{space 4}-.0632243{col 67}{space 3} .3787676
{txt}{space 2} 5#female  {c |}{col 14}{res}{space 2}  .176625{col 26}{space 2} .1126565{col 37}{space 1}    1.57{col 46}{space 3}0.117{col 54}{space 4}-.0441792{col 67}{space 3} .3974292
{txt}{space 2} 6#female  {c |}{col 14}{res}{space 2} .2722396{col 26}{space 2} .1130216{col 37}{space 1}    2.41{col 46}{space 3}0.016{col 54}{space 4} .0507197{col 67}{space 3} .4937595
{txt}{space 2} 7#female  {c |}{col 14}{res}{space 2} .1417733{col 26}{space 2} .1127009{col 37}{space 1}    1.26{col 46}{space 3}0.208{col 54}{space 4} -.079118{col 67}{space 3} .3626646
{txt}{space 2} 8#female  {c |}{col 14}{res}{space 2} .1421081{col 26}{space 2} .1132069{col 37}{space 1}    1.26{col 46}{space 3}0.209{col 54}{space 4}-.0797751{col 67}{space 3} .3639912
{txt}{space 2} 9#female  {c |}{col 14}{res}{space 2} .0978461{col 26}{space 2} .1141038{col 37}{space 1}    0.86{col 46}{space 3}0.391{col 54}{space 4} -.125795{col 67}{space 3} .3214871
{txt}{space 2}10#female  {c |}{col 14}{res}{space 2} .2540265{col 26}{space 2} .1145397{col 37}{space 1}    2.22{col 46}{space 3}0.027{col 54}{space 4} .0295311{col 67}{space 3} .4785218
{txt}{space 2}11#female  {c |}{col 14}{res}{space 2} .1309195{col 26}{space 2} .1153431{col 37}{space 1}    1.14{col 46}{space 3}0.256{col 54}{space 4}-.0951504{col 67}{space 3} .3569894
{txt}{space 2}12#female  {c |}{col 14}{res}{space 2} .1658031{col 26}{space 2} .1131618{col 37}{space 1}    1.47{col 46}{space 3}0.143{col 54}{space 4}-.0559916{col 67}{space 3} .3875978
{txt}{space 2}13#female  {c |}{col 14}{res}{space 2} .2431835{col 26}{space 2} .1127976{col 37}{space 1}    2.16{col 46}{space 3}0.031{col 54}{space 4} .0221026{col 67}{space 3} .4642644
{txt}{space 2}14#female  {c |}{col 14}{res}{space 2} .2500916{col 26}{space 2} .1127519{col 37}{space 1}    2.22{col 46}{space 3}0.027{col 54}{space 4} .0291003{col 67}{space 3} .4710829
{txt}{space 2}15#female  {c |}{col 14}{res}{space 2} .2230194{col 26}{space 2} .1139788{col 37}{space 1}    1.96{col 46}{space 3}0.050{col 54}{space 4}-.0003765{col 67}{space 3} .4464154
{txt}{space 2}16#female  {c |}{col 14}{res}{space 2} .2313592{col 26}{space 2} .1143882{col 37}{space 1}    2.02{col 46}{space 3}0.043{col 54}{space 4} .0071607{col 67}{space 3} .4555577
{txt}{space 2}17#female  {c |}{col 14}{res}{space 2} .1555527{col 26}{space 2} .1147459{col 37}{space 1}    1.36{col 46}{space 3}0.175{col 54}{space 4}-.0693468{col 67}{space 3} .3804522
{txt}{space 2}18#female  {c |}{col 14}{res}{space 2} .2162372{col 26}{space 2} .1139961{col 37}{space 1}    1.90{col 46}{space 3}0.058{col 54}{space 4}-.0071928{col 67}{space 3} .4396671
{txt}{space 2}19#female  {c |}{col 14}{res}{space 2} .3485575{col 26}{space 2} .1164847{col 37}{space 1}    2.99{col 46}{space 3}0.003{col 54}{space 4}   .12025{col 67}{space 3} .5768649
{txt}{space 2}20#female  {c |}{col 14}{res}{space 2} .3006858{col 26}{space 2} .1165111{col 37}{space 1}    2.58{col 46}{space 3}0.010{col 54}{space 4} .0723266{col 67}{space 3}  .529045
{txt}{space 2}21#female  {c |}{col 14}{res}{space 2}   .22631{col 26}{space 2} .1177444{col 37}{space 1}    1.92{col 46}{space 3}0.055{col 54}{space 4}-.0044665{col 67}{space 3} .4570865
{txt}{space 2}22#female  {c |}{col 14}{res}{space 2} .1620026{col 26}{space 2} .1185315{col 37}{space 1}    1.37{col 46}{space 3}0.172{col 54}{space 4}-.0703166{col 67}{space 3} .3943218
{txt}{space 2}23#female  {c |}{col 14}{res}{space 2} .2123377{col 26}{space 2}  .118915{col 37}{space 1}    1.79{col 46}{space 3}0.074{col 54}{space 4}-.0207332{col 67}{space 3} .4454085
{txt}{space 2}24#female  {c |}{col 14}{res}{space 2} .1723367{col 26}{space 2} .1143617{col 37}{space 1}    1.51{col 46}{space 3}0.132{col 54}{space 4}-.0518098{col 67}{space 3} .3964831
{txt}{space 2}25#female  {c |}{col 14}{res}{space 2} .2226198{col 26}{space 2} .1135393{col 37}{space 1}    1.96{col 46}{space 3}0.050{col 54}{space 4} .0000852{col 67}{space 3} .4451543
{txt}{space 2}26#female  {c |}{col 14}{res}{space 2} .1599973{col 26}{space 2}  .114225{col 37}{space 1}    1.40{col 46}{space 3}0.161{col 54}{space 4}-.0638812{col 67}{space 3} .3838759
{txt}{space 2}27#female  {c |}{col 14}{res}{space 2} .1211811{col 26}{space 2} .1149317{col 37}{space 1}    1.05{col 46}{space 3}0.292{col 54}{space 4}-.1040825{col 67}{space 3} .3464447
{txt}{space 2}28#female  {c |}{col 14}{res}{space 2}   .10802{col 26}{space 2} .1154531{col 37}{space 1}    0.94{col 46}{space 3}0.349{col 54}{space 4}-.1182656{col 67}{space 3} .3343055
{txt}{space 2}29#female  {c |}{col 14}{res}{space 2} .1270575{col 26}{space 2} .1158739{col 37}{space 1}    1.10{col 46}{space 3}0.273{col 54}{space 4}-.1000529{col 67}{space 3}  .354168
{txt}{space 2}30#female  {c |}{col 14}{res}{space 2} .0823623{col 26}{space 2} .1176148{col 37}{space 1}    0.70{col 46}{space 3}0.484{col 54}{space 4}-.1481602{col 67}{space 3} .3128848
{txt}{space 2}31#female  {c |}{col 14}{res}{space 2} .0795893{col 26}{space 2} .1171446{col 37}{space 1}    0.68{col 46}{space 3}0.497{col 54}{space 4}-.1500116{col 67}{space 3} .3091901
{txt}{space 2}32#female  {c |}{col 14}{res}{space 2} .0567279{col 26}{space 2} .1174964{col 37}{space 1}    0.48{col 46}{space 3}0.629{col 54}{space 4}-.1735625{col 67}{space 3} .2870183
{txt}{space 2}33#female  {c |}{col 14}{res}{space 2} .0488188{col 26}{space 2} .1181601{col 37}{space 1}    0.41{col 46}{space 3}0.679{col 54}{space 4}-.1827723{col 67}{space 3}   .28041
{txt}{space 2}34#female  {c |}{col 14}{res}{space 2} .1281639{col 26}{space 2} .1193524{col 37}{space 1}    1.07{col 46}{space 3}0.283{col 54}{space 4}-.1057643{col 67}{space 3}  .362092
{txt}{space 2}35#female  {c |}{col 14}{res}{space 2}  .192936{col 26}{space 2} .1187874{col 37}{space 1}    1.62{col 46}{space 3}0.104{col 54}{space 4}-.0398847{col 67}{space 3} .4257567
{txt}{space 2}36#female  {c |}{col 14}{res}{space 2} .0996162{col 26}{space 2} .1150529{col 37}{space 1}    0.87{col 46}{space 3}0.387{col 54}{space 4}-.1258849{col 67}{space 3} .3251173
{txt}{space 2}37#female  {c |}{col 14}{res}{space 2} .1254237{col 26}{space 2} .1138265{col 37}{space 1}    1.10{col 46}{space 3}0.271{col 54}{space 4}-.0976739{col 67}{space 3} .3485212
{txt}{space 2}38#female  {c |}{col 14}{res}{space 2} .0511269{col 26}{space 2} .1141727{col 37}{space 1}    0.45{col 46}{space 3}0.654{col 54}{space 4}-.1726491{col 67}{space 3} .2749028
{txt}{space 2}39#female  {c |}{col 14}{res}{space 2}-.0005948{col 26}{space 2} .1146132{col 37}{space 1}   -0.01{col 46}{space 3}0.996{col 54}{space 4}-.2252341{col 67}{space 3} .2240445
{txt}{space 2}40#female  {c |}{col 14}{res}{space 2} .0686784{col 26}{space 2} .1152008{col 37}{space 1}    0.60{col 46}{space 3}0.551{col 54}{space 4}-.1571127{col 67}{space 3} .2944695
{txt}{space 2}41#female  {c |}{col 14}{res}{space 2}-.0139193{col 26}{space 2} .1162685{col 37}{space 1}   -0.12{col 46}{space 3}0.905{col 54}{space 4}-.2418031{col 67}{space 3} .2139645
{txt}{space 2}42#female  {c |}{col 14}{res}{space 2} -.054904{col 26}{space 2} .1161964{col 37}{space 1}   -0.47{col 46}{space 3}0.637{col 54}{space 4}-.2826464{col 67}{space 3} .1728383
{txt}{space 2}43#female  {c |}{col 14}{res}{space 2}-.0914068{col 26}{space 2} .1187763{col 37}{space 1}   -0.77{col 46}{space 3}0.442{col 54}{space 4}-.3242057{col 67}{space 3} .1413921
{txt}{space 2}44#female  {c |}{col 14}{res}{space 2} .0209093{col 26}{space 2} .1186934{col 37}{space 1}    0.18{col 46}{space 3}0.860{col 54}{space 4}-.2117272{col 67}{space 3} .2535458
{txt}{space 2}45#female  {c |}{col 14}{res}{space 2} .1174293{col 26}{space 2} .1194626{col 37}{space 1}    0.98{col 46}{space 3}0.326{col 54}{space 4}-.1167147{col 67}{space 3} .3515734
{txt}{space 2}46#female  {c |}{col 14}{res}{space 2}  .022211{col 26}{space 2} .1184436{col 37}{space 1}    0.19{col 46}{space 3}0.851{col 54}{space 4}-.2099359{col 67}{space 3} .2543578
{txt}{space 2}47#female  {c |}{col 14}{res}{space 2}-.0622087{col 26}{space 2} .1189498{col 37}{space 1}   -0.52{col 46}{space 3}0.601{col 54}{space 4}-.2953477{col 67}{space 3} .1709303
{txt}{space 2}48#female  {c |}{col 14}{res}{space 2}-.1503803{col 26}{space 2} .1163606{col 37}{space 1}   -1.29{col 46}{space 3}0.196{col 54}{space 4}-.3784445{col 67}{space 3} .0776838
{txt}{space 2}49#female  {c |}{col 14}{res}{space 2}-.0536899{col 26}{space 2} .1149715{col 37}{space 1}   -0.47{col 46}{space 3}0.641{col 54}{space 4}-.2790315{col 67}{space 3} .1716517
{txt}{space 2}50#female  {c |}{col 14}{res}{space 2} -.008852{col 26}{space 2} .1150604{col 37}{space 1}   -0.08{col 46}{space 3}0.939{col 54}{space 4}-.2343678{col 67}{space 3} .2166638
{txt}{space 2}51#female  {c |}{col 14}{res}{space 2} .0152704{col 26}{space 2} .1149921{col 37}{space 1}    0.13{col 46}{space 3}0.894{col 54}{space 4}-.2101117{col 67}{space 3} .2406525
{txt}{space 2}52#female  {c |}{col 14}{res}{space 2}-.1419489{col 26}{space 2} .1163635{col 37}{space 1}   -1.22{col 46}{space 3}0.223{col 54}{space 4}-.3700189{col 67}{space 3} .0861211
{txt}{space 2}53#female  {c |}{col 14}{res}{space 2}-.0816679{col 26}{space 2} .1164894{col 37}{space 1}   -0.70{col 46}{space 3}0.483{col 54}{space 4}-.3099846{col 67}{space 3} .1466489
{txt}{space 2}54#female  {c |}{col 14}{res}{space 2}-.0355278{col 26}{space 2} .1179262{col 37}{space 1}   -0.30{col 46}{space 3}0.763{col 54}{space 4}-.2666605{col 67}{space 3} .1956049
{txt}{space 2}55#female  {c |}{col 14}{res}{space 2}-.0277911{col 26}{space 2} .1187027{col 37}{space 1}   -0.23{col 46}{space 3}0.815{col 54}{space 4}-.2604458{col 67}{space 3} .2048635
{txt}{space 2}56#female  {c |}{col 14}{res}{space 2} -.155817{col 26}{space 2} .1194736{col 37}{space 1}   -1.30{col 46}{space 3}0.192{col 54}{space 4}-.3899826{col 67}{space 3} .0783487
{txt}{space 2}57#female  {c |}{col 14}{res}{space 2}-.0832554{col 26}{space 2} .1196514{col 37}{space 1}   -0.70{col 46}{space 3}0.487{col 54}{space 4}-.3177696{col 67}{space 3} .1512587
{txt}{space 2}58#female  {c |}{col 14}{res}{space 2}-.0614204{col 26}{space 2} .1191739{col 37}{space 1}   -0.52{col 46}{space 3}0.606{col 54}{space 4}-.2949986{col 67}{space 3} .1721578
{txt}{space 2}59#female  {c |}{col 14}{res}{space 2}  .089982{col 26}{space 2} .1206277{col 37}{space 1}    0.75{col 46}{space 3}0.456{col 54}{space 4}-.1464457{col 67}{space 3} .3264096
{txt}{space 12} {c |}
{space 7}_cons {c |}{col 14}{res}{space 2} .2445442{col 26}{space 2} .0657349{col 37}{space 1}    3.72{col 46}{space 3}0.000{col 54}{space 4} .1157051{col 67}{space 3} .3733833
{txt}{hline 13}{c BT}{hline 11}{hline 11}{hline 9}{hline 8}{hline 13}{hline 12}
{res}{txt}(821,294 missing values generated)
{res}{txt}(dropped 85368 {browse "http://scorreia.com/research/singletons.pdf":singleton observations})
{res}{txt}({browse "http://scorreia.com/research/hdfe.pdf":MWFE estimator} converged in 1 iterations)
{res}
{txt}HDFE Linear regression{col 51}Number of obs{col 67}= {res}    80,785
{txt}Absorbing 1 HDFE group{col 51}F({res}   4{txt},{res}  11472{txt}){col 67}= {res}     26.88
{txt}Statistics robust to heteroskedasticity{col 51}Prob > F{col 67}= {res}    0.0000
{txt}{col 51}R-squared{col 67}= {res}    0.6298
{txt}{col 51}Adj R-squared{col 67}= {res}    0.2859
{txt}{col 51}Within R-sq.{col 67}= {res}    0.0024
{txt}{col 1}Number of clusters ({res}cluster{txt}) {col 30}= {res}    11,473{txt}{col 51}Root MSE{col 67}= {res}    1.4759

{txt}{ralign 78:(Std. Err. adjusted for {res:11,473} clusters in cluster)}
{hline 13}{c TT}{hline 11}{hline 11}{hline 9}{hline 8}{hline 13}{hline 12}
{col 14}{c |}{col 26}    Robust
{col 1}       resid{col 14}{c |}      Coef.{col 26}   Std. Err.{col 38}      t{col 46}   P>|t|{col 54}     [95% Con{col 67}f. Interval]
{hline 13}{c +}{hline 11}{hline 11}{hline 9}{hline 8}{hline 13}{hline 12}
indiaXjpbo_2 {c |}{col 14}{res}{space 2}-.0614155{col 26}{space 2} .0364557{col 37}{space 1}   -1.68{col 46}{space 3}0.092{col 54}{space 4}-.1328749{col 67}{space 3} .0100438
{txt}indiaXjpbo_3 {c |}{col 14}{res}{space 2}-.0251421{col 26}{space 2} .0576504{col 37}{space 1}   -0.44{col 46}{space 3}0.663{col 54}{space 4}-.1381468{col 67}{space 3} .0878625
{txt}{space 6}jpbo_2 {c |}{col 14}{res}{space 2}-.1261048{col 26}{space 2}  .023928{col 37}{space 1}   -5.27{col 46}{space 3}0.000{col 54}{space 4}-.1730077{col 67}{space 3}-.0792019
{txt}{space 6}jpbo_3 {c |}{col 14}{res}{space 2}-.2541909{col 26}{space 2} .0349043{col 37}{space 1}   -7.28{col 46}{space 3}0.000{col 54}{space 4}-.3226094{col 67}{space 3}-.1857725
{txt}{space 7}_cons {c |}{col 14}{res}{space 2}  .153333{col 26}{space 2} .0215311{col 37}{space 1}    7.12{col 46}{space 3}0.000{col 54}{space 4} .1111285{col 67}{space 3} .1955376
{txt}{hline 13}{c BT}{hline 11}{hline 11}{hline 9}{hline 8}{hline 13}{hline 12}
{res}
{txt}Absorbed degrees of freedom:
{col 1}{text}{hline 13}{c TT}{hline 12}{hline 12}{hline 14}{hline 1}{c TRC}
{col 1}{text} Absorbed FE{col 14}{c |} Categories{col 27} - Redundant{col 39}  = Num. Coefs{col 54}{c |}
{col 1}{text}{hline 13}{c +}{hline 12}{hline 12}{hline 14}{hline 1}{c RT}
{col 1}{text}       momid{col 14}{c |}{space 1}    38903{col 27}{space 1}    38903{col 39}{result}{space 1}        0{col 53}{text}*{col 54}{c |}
{col 1}{text}{hline 13}{c BT}{hline 12}{hline 12}{hline 14}{hline 1}{c BRC}
* = FE nested within cluster; treated as redundant for DoF computation
{res}{txt}({browse "http://scorreia.com/research/hdfe.pdf":MWFE estimator} converged in 5 iterations)
{res}
{txt}HDFE Linear regression{col 51}Number of obs{col 67}= {res}   166,153
{txt}Absorbing 2 HDFE groups{col 51}F({res}   4{txt},{res}  14184{txt}){col 67}= {res}      3.28
{txt}Statistics robust to heteroskedasticity{col 51}Prob > F{col 67}= {res}    0.0108
{txt}{col 51}R-squared{col 67}= {res}    0.0939
{txt}{col 51}Adj R-squared{col 67}= {res}    0.0930
{txt}{col 51}Within R-sq.{col 67}= {res}    0.0001
{txt}{col 1}Number of clusters ({res}cluster{txt}) {col 30}= {res}    14,185{txt}{col 51}Root MSE{col 67}= {res}    1.7644

{txt}{ralign 78:(Std. Err. adjusted for {res:14,185} clusters in cluster)}
{hline 13}{c TT}{hline 11}{hline 11}{hline 9}{hline 8}{hline 13}{hline 12}
{col 14}{c |}{col 26}    Robust
{col 1}         hfa{col 14}{c |}      Coef.{col 26}   Std. Err.{col 38}      t{col 46}   P>|t|{col 54}     [95% Con{col 67}f. Interval]
{hline 13}{c +}{hline 11}{hline 11}{hline 9}{hline 8}{hline 13}{hline 12}
indiaXjpbo_2 {c |}{col 14}{res}{space 2}-.0065851{col 26}{space 2} .0311004{col 37}{space 1}   -0.21{col 46}{space 3}0.832{col 54}{space 4} -.067546{col 67}{space 3} .0543758
{txt}indiaXjpbo_3 {c |}{col 14}{res}{space 2}  .105272{col 26}{space 2} .0485583{col 37}{space 1}    2.17{col 46}{space 3}0.030{col 54}{space 4} .0100913{col 67}{space 3} .2004527
{txt}{space 6}jpbo_2 {c |}{col 14}{res}{space 2}-.0153029{col 26}{space 2} .0213651{col 37}{space 1}   -0.72{col 46}{space 3}0.474{col 54}{space 4}-.0571812{col 67}{space 3} .0265754
{txt}{space 6}jpbo_3 {c |}{col 14}{res}{space 2} -.091211{col 26}{space 2} .0318781{col 37}{space 1}   -2.86{col 46}{space 3}0.004{col 54}{space 4}-.1536962{col 67}{space 3}-.0287258
{txt}{space 7}_cons {c |}{col 14}{res}{space 2}-1.498749{col 26}{space 2} .0194263{col 37}{space 1}  -77.15{col 46}{space 3}0.000{col 54}{space 4}-1.536827{col 67}{space 3}-1.460671
{txt}{hline 13}{c BT}{hline 11}{hline 11}{hline 9}{hline 8}{hline 13}{hline 12}
{res}
{txt}Absorbed degrees of freedom:
{col 1}{text}{hline 17}{c TT}{hline 12}{hline 12}{hline 14}{hline 1}{c TRC}
{col 1}{text}     Absorbed FE{col 18}{c |} Categories{col 31} - Redundant{col 43}  = Num. Coefs{col 58}{c |}
{col 1}{text}{hline 17}{c +}{hline 12}{hline 12}{hline 14}{hline 1}{c RT}
{col 1}{text}   maxbord#india{col 18}{c |}{space 1}       31{col 31}{space 1}        0{col 43}{result}{space 1}       31{col 57}{text} {col 58}{c |}
{col 1}{text}          hw1#b4{col 18}{c |}{space 1}      120{col 31}{space 1}        1{col 43}{result}{space 1}      119{col 57}{text} {col 58}{c |}
{col 1}{text}{hline 17}{c BT}{hline 12}{hline 12}{hline 14}{hline 1}{c BRC}
{res}{txt}({browse "http://scorreia.com/research/hdfe.pdf":MWFE estimator} converged in 3 iterations)
{res}
{txt}HDFE Linear regression{col 51}Number of obs{col 67}= {res}    20,374
{txt}Absorbing 2 HDFE groups{col 51}F({res}   2{txt},{res}   6639{txt}){col 67}= {res}     18.50
{txt}Statistics robust to heteroskedasticity{col 51}Prob > F{col 67}= {res}    0.0000
{txt}{col 51}R-squared{col 67}= {res}    0.1096
{txt}{col 51}Adj R-squared{col 67}= {res}    0.1042
{txt}{col 51}Within R-sq.{col 67}= {res}    0.0018
{txt}{col 1}Number of clusters ({res}cluster{txt}) {col 30}= {res}     6,640{txt}{col 51}Root MSE{col 67}= {res}    1.6939

{txt}{ralign 78:(Std. Err. adjusted for {res:6,640} clusters in cluster)}
{hline 13}{c TT}{hline 11}{hline 11}{hline 9}{hline 8}{hline 13}{hline 12}
{col 14}{c |}{col 26}    Robust
{col 1}         hfa{col 14}{c |}      Coef.{col 26}   Std. Err.{col 38}      t{col 46}   P>|t|{col 54}     [95% Con{col 67}f. Interval]
{hline 13}{c +}{hline 11}{hline 11}{hline 9}{hline 8}{hline 13}{hline 12}
indiaXjpbo_2 {c |}{col 14}{res}{space 2}-.0576688{col 26}{space 2} .0405403{col 37}{space 1}   -1.42{col 46}{space 3}0.155{col 54}{space 4}-.1371409{col 67}{space 3} .0218033
{txt}{space 6}jpbo_2 {c |}{col 14}{res}{space 2}-.2409002{col 26}{space 2} .0526699{col 37}{space 1}   -4.57{col 46}{space 3}0.000{col 54}{space 4}-.3441502{col 67}{space 3}-.1376502
{txt}{space 7}_cons {c |}{col 14}{res}{space 2}-1.379213{col 26}{space 2} .0279936{col 37}{space 1}  -49.27{col 46}{space 3}0.000{col 54}{space 4} -1.43409{col 67}{space 3}-1.324337
{txt}{hline 13}{c BT}{hline 11}{hline 11}{hline 9}{hline 8}{hline 13}{hline 12}
{res}
{txt}Absorbed degrees of freedom:
{col 1}{text}{hline 13}{c TT}{hline 12}{hline 12}{hline 14}{hline 1}{c TRC}
{col 1}{text} Absorbed FE{col 14}{c |} Categories{col 27} - Redundant{col 39}  = Num. Coefs{col 54}{c |}
{col 1}{text}{hline 13}{c +}{hline 12}{hline 12}{hline 14}{hline 1}{c RT}
{col 1}{text}       india{col 14}{c |}{space 1}        2{col 27}{space 1}        0{col 39}{result}{space 1}        2{col 53}{text} {col 54}{c |}
{col 1}{text}      hw1#b4{col 14}{c |}{space 1}      120{col 27}{space 1}        1{col 39}{result}{space 1}      119{col 53}{text} {col 54}{c |}
{col 1}{text}{hline 13}{c BT}{hline 12}{hline 12}{hline 14}{hline 1}{c BRC}
{res}{txt}({browse "http://scorreia.com/research/hdfe.pdf":MWFE estimator} converged in 3 iterations)
{res}
{txt}HDFE Linear regression{col 51}Number of obs{col 67}= {res}    13,864
{txt}Absorbing 2 HDFE groups{col 51}F({res}   2{txt},{res}   5013{txt}){col 67}= {res}     23.49
{txt}Statistics robust to heteroskedasticity{col 51}Prob > F{col 67}= {res}    0.0000
{txt}{col 51}R-squared{col 67}= {res}    0.1251
{txt}{col 51}Adj R-squared{col 67}= {res}    0.1174
{txt}{col 51}Within R-sq.{col 67}= {res}    0.0038
{txt}{col 1}Number of clusters ({res}cluster{txt}) {col 30}= {res}     5,014{txt}{col 51}Root MSE{col 67}= {res}    1.7353

{txt}{ralign 78:(Std. Err. adjusted for {res:5,014} clusters in cluster)}
{hline 13}{c TT}{hline 11}{hline 11}{hline 9}{hline 8}{hline 13}{hline 12}
{col 14}{c |}{col 26}    Robust
{col 1}         hfa{col 14}{c |}      Coef.{col 26}   Std. Err.{col 38}      t{col 46}   P>|t|{col 54}     [95% Con{col 67}f. Interval]
{hline 13}{c +}{hline 11}{hline 11}{hline 9}{hline 8}{hline 13}{hline 12}
indiaXjpbo_3 {c |}{col 14}{res}{space 2} .0609968{col 26}{space 2} .0556471{col 37}{space 1}    1.10{col 46}{space 3}0.273{col 54}{space 4}-.0480959{col 67}{space 3} .1700894
{txt}{space 6}jpbo_3 {c |}{col 14}{res}{space 2} -.495656{col 26}{space 2} .0738425{col 37}{space 1}   -6.71{col 46}{space 3}0.000{col 54}{space 4}-.6404196{col 67}{space 3}-.3508924
{txt}{space 7}_cons {c |}{col 14}{res}{space 2}-1.340542{col 26}{space 2} .0379339{col 37}{space 1}  -35.34{col 46}{space 3}0.000{col 54}{space 4}-1.414909{col 67}{space 3}-1.266174
{txt}{hline 13}{c BT}{hline 11}{hline 11}{hline 9}{hline 8}{hline 13}{hline 12}
{res}
{txt}Absorbed degrees of freedom:
{col 1}{text}{hline 13}{c TT}{hline 12}{hline 12}{hline 14}{hline 1}{c TRC}
{col 1}{text} Absorbed FE{col 14}{c |} Categories{col 27} - Redundant{col 39}  = Num. Coefs{col 54}{c |}
{col 1}{text}{hline 13}{c +}{hline 12}{hline 12}{hline 14}{hline 1}{c RT}
{col 1}{text}       india{col 14}{c |}{space 1}        2{col 27}{space 1}        0{col 39}{result}{space 1}        2{col 53}{text} {col 54}{c |}
{col 1}{text}      hw1#b4{col 14}{c |}{space 1}      120{col 27}{space 1}        1{col 39}{result}{space 1}      119{col 53}{text} {col 54}{c |}
{col 1}{text}{hline 13}{c BT}{hline 12}{hline 12}{hline 14}{hline 1}{c BRC}
{res}{txt}(dropped 85368 {browse "http://scorreia.com/research/singletons.pdf":singleton observations})
{res}{txt}({browse "http://scorreia.com/research/hdfe.pdf":MWFE estimator} converged in 12 iterations)
{res}
{txt}HDFE Linear regression{col 51}Number of obs{col 67}= {res}    80,785
{txt}Absorbing 2 HDFE groups{col 51}F({res}   4{txt},{res}  11472{txt}){col 67}= {res}     51.09
{txt}Statistics robust to heteroskedasticity{col 51}Prob > F{col 67}= {res}    0.0000
{txt}{col 51}R-squared{col 67}= {res}    0.6714
{txt}{col 51}Adj R-squared{col 67}= {res}    0.3643
{txt}{col 51}Within R-sq.{col 67}= {res}    0.0047
{txt}{col 1}Number of clusters ({res}cluster{txt}) {col 30}= {res}    11,473{txt}{col 51}Root MSE{col 67}= {res}    1.4720

{txt}{ralign 78:(Std. Err. adjusted for {res:11,473} clusters in cluster)}
{hline 13}{c TT}{hline 11}{hline 11}{hline 9}{hline 8}{hline 13}{hline 12}
{col 14}{c |}{col 26}    Robust
{col 1}         hfa{col 14}{c |}      Coef.{col 26}   Std. Err.{col 38}      t{col 46}   P>|t|{col 54}     [95% Con{col 67}f. Interval]
{hline 13}{c +}{hline 11}{hline 11}{hline 9}{hline 8}{hline 13}{hline 12}
indiaXjpbo_2 {c |}{col 14}{res}{space 2}-.2613422{col 26}{space 2} .0481167{col 37}{space 1}   -5.43{col 46}{space 3}0.000{col 54}{space 4}-.3556591{col 67}{space 3}-.1670253
{txt}indiaXjpbo_3 {c |}{col 14}{res}{space 2}-.4254793{col 26}{space 2} .0860696{col 37}{space 1}   -4.94{col 46}{space 3}0.000{col 54}{space 4}-.5941903{col 67}{space 3}-.2567682
{txt}{space 6}jpbo_2 {c |}{col 14}{res}{space 2}-.1798748{col 26}{space 2} .0271966{col 37}{space 1}   -6.61{col 46}{space 3}0.000{col 54}{space 4}-.2331847{col 67}{space 3}-.1265649
{txt}{space 6}jpbo_3 {c |}{col 14}{res}{space 2}-.3688595{col 26}{space 2} .0433341{col 37}{space 1}   -8.51{col 46}{space 3}0.000{col 54}{space 4}-.4538017{col 67}{space 3}-.2839172
{txt}{space 7}_cons {c |}{col 14}{res}{space 2}-1.229241{col 26}{space 2} .0277195{col 37}{space 1}  -44.35{col 46}{space 3}0.000{col 54}{space 4}-1.283576{col 67}{space 3}-1.174906
{txt}{hline 13}{c BT}{hline 11}{hline 11}{hline 9}{hline 8}{hline 13}{hline 12}
{res}
{txt}Absorbed degrees of freedom:
{col 1}{text}{hline 13}{c TT}{hline 12}{hline 12}{hline 14}{hline 1}{c TRC}
{col 1}{text} Absorbed FE{col 14}{c |} Categories{col 27} - Redundant{col 39}  = Num. Coefs{col 54}{c |}
{col 1}{text}{hline 13}{c +}{hline 12}{hline 12}{hline 14}{hline 1}{c RT}
{col 1}{text}       momid{col 14}{c |}{space 1}    38903{col 27}{space 1}    38903{col 39}{result}{space 1}        0{col 53}{text}*{col 54}{c |}
{col 1}{text}   hw1#india{col 14}{c |}{space 1}      120{col 27}{space 1}        0{col 39}{result}{space 1}      120{col 53}{text} {col 54}{c |}
{col 1}{text}{hline 13}{c BT}{hline 12}{hline 12}{hline 14}{hline 1}{c BRC}
* = FE nested within cluster; treated as redundant for DoF computation
{res}{txt}({browse "http://scorreia.com/research/hdfe.pdf":MWFE estimator} converged in 12 iterations)
{res}
{txt}HDFE Linear regression{col 51}Number of obs{col 67}= {res}    20,374
{txt}Absorbing 2 HDFE groups{col 51}F({res}   2{txt},{res}   6639{txt}){col 67}= {res}     92.21
{txt}Statistics robust to heteroskedasticity{col 51}Prob > F{col 67}= {res}    0.0000
{txt}{col 51}R-squared{col 67}= {res}    0.6984
{txt}{col 51}Adj R-squared{col 67}= {res}    0.3895
{txt}{col 51}Within R-sq.{col 67}= {res}    0.0179
{txt}{col 1}Number of clusters ({res}cluster{txt}) {col 30}= {res}     6,640{txt}{col 51}Root MSE{col 67}= {res}    1.3985

{txt}{ralign 78:(Std. Err. adjusted for {res:6,640} clusters in cluster)}
{hline 13}{c TT}{hline 11}{hline 11}{hline 9}{hline 8}{hline 13}{hline 12}
{col 14}{c |}{col 26}    Robust
{col 1}         hfa{col 14}{c |}      Coef.{col 26}   Std. Err.{col 38}      t{col 46}   P>|t|{col 54}     [95% Con{col 67}f. Interval]
{hline 13}{c +}{hline 11}{hline 11}{hline 9}{hline 8}{hline 13}{hline 12}
indiaXjpbo_2 {c |}{col 14}{res}{space 2}-.0327983{col 26}{space 2} .1340574{col 37}{space 1}   -0.24{col 46}{space 3}0.807{col 54}{space 4}-.2955939{col 67}{space 3} .2299973
{txt}{space 6}jpbo_2 {c |}{col 14}{res}{space 2}-.8873833{col 26}{space 2} .0994746{col 37}{space 1}   -8.92{col 46}{space 3}0.000{col 54}{space 4}-1.082385{col 67}{space 3}-.6923812
{txt}{space 7}_cons {c |}{col 14}{res}{space 2}-1.060574{col 26}{space 2} .0354701{col 37}{space 1}  -29.90{col 46}{space 3}0.000{col 54}{space 4}-1.130106{col 67}{space 3}-.9910408
{txt}{hline 13}{c BT}{hline 11}{hline 11}{hline 9}{hline 8}{hline 13}{hline 12}
{res}
{txt}Absorbed degrees of freedom:
{col 1}{text}{hline 13}{c TT}{hline 12}{hline 12}{hline 14}{hline 1}{c TRC}
{col 1}{text} Absorbed FE{col 14}{c |} Categories{col 27} - Redundant{col 39}  = Num. Coefs{col 54}{c |}
{col 1}{text}{hline 13}{c +}{hline 12}{hline 12}{hline 14}{hline 1}{c RT}
{col 1}{text}       momid{col 14}{c |}{space 1}    10187{col 27}{space 1}    10187{col 39}{result}{space 1}        0{col 53}{text}*{col 54}{c |}
{col 1}{text}   hw1#india{col 14}{c |}{space 1}      120{col 27}{space 1}        0{col 39}{result}{space 1}      120{col 53}{text} {col 54}{c |}
{col 1}{text}{hline 13}{c BT}{hline 12}{hline 12}{hline 14}{hline 1}{c BRC}
* = FE nested within cluster; treated as redundant for DoF computation
{res}{txt}({browse "http://scorreia.com/research/hdfe.pdf":MWFE estimator} converged in 13 iterations)
{res}
{txt}HDFE Linear regression{col 51}Number of obs{col 67}= {res}    13,864
{txt}Absorbing 2 HDFE groups{col 51}F({res}   2{txt},{res}   5013{txt}){col 67}= {res}     72.37
{txt}Statistics robust to heteroskedasticity{col 51}Prob > F{col 67}= {res}    0.0000
{txt}{col 51}R-squared{col 67}= {res}    0.6872
{txt}{col 51}Adj R-squared{col 67}= {res}    0.3632
{txt}{col 51}Within R-sq.{col 67}= {res}    0.0206
{txt}{col 1}Number of clusters ({res}cluster{txt}) {col 30}= {res}     5,014{txt}{col 51}Root MSE{col 67}= {res}    1.4740

{txt}{ralign 78:(Std. Err. adjusted for {res:5,014} clusters in cluster)}
{hline 13}{c TT}{hline 11}{hline 11}{hline 9}{hline 8}{hline 13}{hline 12}
{col 14}{c |}{col 26}    Robust
{col 1}         hfa{col 14}{c |}      Coef.{col 26}   Std. Err.{col 38}      t{col 46}   P>|t|{col 54}     [95% Con{col 67}f. Interval]
{hline 13}{c +}{hline 11}{hline 11}{hline 9}{hline 8}{hline 13}{hline 12}
indiaXjpbo_3 {c |}{col 14}{res}{space 2}-.2006907{col 26}{space 2} .1960736{col 37}{space 1}   -1.02{col 46}{space 3}0.306{col 54}{space 4}-.5850807{col 67}{space 3} .1836993
{txt}{space 6}jpbo_3 {c |}{col 14}{res}{space 2}-1.075063{col 26}{space 2} .1265022{col 37}{space 1}   -8.50{col 46}{space 3}0.000{col 54}{space 4}-1.323063{col 67}{space 3}-.8270633
{txt}{space 7}_cons {c |}{col 14}{res}{space 2}-1.016844{col 26}{space 2} .0507014{col 37}{space 1}  -20.06{col 46}{space 3}0.000{col 54}{space 4} -1.11624{col 67}{space 3}-.9174467
{txt}{hline 13}{c BT}{hline 11}{hline 11}{hline 9}{hline 8}{hline 13}{hline 12}
{res}
{txt}Absorbed degrees of freedom:
{col 1}{text}{hline 13}{c TT}{hline 12}{hline 12}{hline 14}{hline 1}{c TRC}
{col 1}{text} Absorbed FE{col 14}{c |} Categories{col 27} - Redundant{col 39}  = Num. Coefs{col 54}{c |}
{col 1}{text}{hline 13}{c +}{hline 12}{hline 12}{hline 14}{hline 1}{c RT}
{col 1}{text}       momid{col 14}{c |}{space 1}     6932{col 27}{space 1}     6932{col 39}{result}{space 1}        0{col 53}{text}*{col 54}{c |}
{col 1}{text}   hw1#india{col 14}{c |}{space 1}      120{col 27}{space 1}        0{col 39}{result}{space 1}      120{col 53}{text} {col 54}{c |}
{col 1}{text}{hline 13}{c BT}{hline 12}{hline 12}{hline 14}{hline 1}{c BRC}
* = FE nested within cluster; treated as redundant for DoF computation

      Source {c |}       SS           df       MS      Number of obs   ={res}   166,153
{txt}{hline 13}{c +}{hline 34}   F(119, 166033)  = {res}   134.99
{txt}       Model {c |} {res} 50310.2283       119  422.775028   {txt}Prob > F        ={res}    0.0000
{txt}    Residual {c |} {res} 519996.597   166,033  3.13188702   {txt}R-squared       ={res}    0.0882
{txt}{hline 13}{c +}{hline 34}   Adj R-squared   ={res}    0.0876
{txt}       Total {c |} {res} 570306.826   166,152  3.43244033   {txt}Root MSE        =   {res} 1.7697

{txt}{hline 13}{c TT}{hline 11}{hline 11}{hline 9}{hline 8}{hline 13}{hline 12}
{col 1}         hfa{col 14}{c |}      Coef.{col 26}   Std. Err.{col 38}      t{col 46}   P>|t|{col 54}     [95% Con{col 67}f. Interval]
{hline 13}{c +}{hline 11}{hline 11}{hline 9}{hline 8}{hline 13}{hline 12}
{space 9}hw1 {c |}
{space 10}1  {c |}{col 14}{res}{space 2}-.6100027{col 26}{space 2} .0635409{col 37}{space 1}   -9.60{col 46}{space 3}0.000{col 54}{space 4}-.7345414{col 67}{space 3}-.4854639
{txt}{space 10}2  {c |}{col 14}{res}{space 2}-.5575016{col 26}{space 2} .0626766{col 37}{space 1}   -8.89{col 46}{space 3}0.000{col 54}{space 4}-.6803464{col 67}{space 3}-.4346569
{txt}{space 10}3  {c |}{col 14}{res}{space 2}-.5514887{col 26}{space 2} .0628341{col 37}{space 1}   -8.78{col 46}{space 3}0.000{col 54}{space 4}-.6746421{col 67}{space 3}-.4283352
{txt}{space 10}4  {c |}{col 14}{res}{space 2}-.6643981{col 26}{space 2} .0627184{col 37}{space 1}  -10.59{col 46}{space 3}0.000{col 54}{space 4}-.7873248{col 67}{space 3}-.5414715
{txt}{space 10}5  {c |}{col 14}{res}{space 2}-.8203518{col 26}{space 2}  .062726{col 37}{space 1}  -13.08{col 46}{space 3}0.000{col 54}{space 4}-.9432935{col 67}{space 3}-.6974102
{txt}{space 10}6  {c |}{col 14}{res}{space 2}-.8576029{col 26}{space 2} .0629444{col 37}{space 1}  -13.62{col 46}{space 3}0.000{col 54}{space 4}-.9809726{col 67}{space 3}-.7342332
{txt}{space 10}7  {c |}{col 14}{res}{space 2}-1.012813{col 26}{space 2} .0628224{col 37}{space 1}  -16.12{col 46}{space 3}0.000{col 54}{space 4}-1.135944{col 67}{space 3}-.8896826
{txt}{space 10}8  {c |}{col 14}{res}{space 2}-1.114424{col 26}{space 2} .0632557{col 37}{space 1}  -17.62{col 46}{space 3}0.000{col 54}{space 4}-1.238404{col 67}{space 3}-.9904444
{txt}{space 10}9  {c |}{col 14}{res}{space 2} -1.16567{col 26}{space 2} .0636845{col 37}{space 1}  -18.30{col 46}{space 3}0.000{col 54}{space 4} -1.29049{col 67}{space 3} -1.04085
{txt}{space 9}10  {c |}{col 14}{res}{space 2}-1.357303{col 26}{space 2} .0639495{col 37}{space 1}  -21.22{col 46}{space 3}0.000{col 54}{space 4}-1.482643{col 67}{space 3}-1.231963
{txt}{space 9}11  {c |}{col 14}{res}{space 2}-1.468424{col 26}{space 2} .0641576{col 37}{space 1}  -22.89{col 46}{space 3}0.000{col 54}{space 4}-1.594171{col 67}{space 3}-1.342676
{txt}{space 9}12  {c |}{col 14}{res}{space 2}-1.637226{col 26}{space 2} .0627759{col 37}{space 1}  -26.08{col 46}{space 3}0.000{col 54}{space 4}-1.760266{col 67}{space 3}-1.514187
{txt}{space 9}13  {c |}{col 14}{res}{space 2}-1.710685{col 26}{space 2} .0626089{col 37}{space 1}  -27.32{col 46}{space 3}0.000{col 54}{space 4}-1.833397{col 67}{space 3}-1.587973
{txt}{space 9}14  {c |}{col 14}{res}{space 2}-1.814408{col 26}{space 2} .0627375{col 37}{space 1}  -28.92{col 46}{space 3}0.000{col 54}{space 4}-1.937372{col 67}{space 3}-1.691443
{txt}{space 9}15  {c |}{col 14}{res}{space 2}-1.923424{col 26}{space 2} .0636302{col 37}{space 1}  -30.23{col 46}{space 3}0.000{col 54}{space 4}-2.048138{col 67}{space 3} -1.79871
{txt}{space 9}16  {c |}{col 14}{res}{space 2} -2.09272{col 26}{space 2} .0639638{col 37}{space 1}  -32.72{col 46}{space 3}0.000{col 54}{space 4}-2.218088{col 67}{space 3}-1.967352
{txt}{space 9}17  {c |}{col 14}{res}{space 2}-2.088391{col 26}{space 2} .0643835{col 37}{space 1}  -32.44{col 46}{space 3}0.000{col 54}{space 4}-2.214581{col 67}{space 3}-1.962201
{txt}{space 9}18  {c |}{col 14}{res}{space 2}-2.221497{col 26}{space 2} .0641086{col 37}{space 1}  -34.65{col 46}{space 3}0.000{col 54}{space 4}-2.347148{col 67}{space 3}-2.095845
{txt}{space 9}19  {c |}{col 14}{res}{space 2}-2.236423{col 26}{space 2} .0656975{col 37}{space 1}  -34.04{col 46}{space 3}0.000{col 54}{space 4}-2.365188{col 67}{space 3}-2.107657
{txt}{space 9}20  {c |}{col 14}{res}{space 2}-2.317354{col 26}{space 2} .0656475{col 37}{space 1}  -35.30{col 46}{space 3}0.000{col 54}{space 4}-2.446022{col 67}{space 3}-2.188687
{txt}{space 9}21  {c |}{col 14}{res}{space 2}-2.229421{col 26}{space 2} .0660716{col 37}{space 1}  -33.74{col 46}{space 3}0.000{col 54}{space 4} -2.35892{col 67}{space 3}-2.099922
{txt}{space 9}22  {c |}{col 14}{res}{space 2}-2.263631{col 26}{space 2} .0666373{col 37}{space 1}  -33.97{col 46}{space 3}0.000{col 54}{space 4}-2.394238{col 67}{space 3}-2.133023
{txt}{space 9}23  {c |}{col 14}{res}{space 2}-2.290646{col 26}{space 2} .0666949{col 37}{space 1}  -34.35{col 46}{space 3}0.000{col 54}{space 4}-2.421367{col 67}{space 3}-2.159925
{txt}{space 9}24  {c |}{col 14}{res}{space 2}-2.020607{col 26}{space 2} .0635099{col 37}{space 1}  -31.82{col 46}{space 3}0.000{col 54}{space 4}-2.145085{col 67}{space 3}-1.896129
{txt}{space 9}25  {c |}{col 14}{res}{space 2}-2.053912{col 26}{space 2} .0634138{col 37}{space 1}  -32.39{col 46}{space 3}0.000{col 54}{space 4}-2.178202{col 67}{space 3}-1.929622
{txt}{space 9}26  {c |}{col 14}{res}{space 2}-2.135835{col 26}{space 2}   .06394{col 37}{space 1}  -33.40{col 46}{space 3}0.000{col 54}{space 4}-2.261156{col 67}{space 3}-2.010514
{txt}{space 9}27  {c |}{col 14}{res}{space 2}-2.136615{col 26}{space 2} .0645179{col 37}{space 1}  -33.12{col 46}{space 3}0.000{col 54}{space 4}-2.263069{col 67}{space 3}-2.010161
{txt}{space 9}28  {c |}{col 14}{res}{space 2}-2.212996{col 26}{space 2} .0647849{col 37}{space 1}  -34.16{col 46}{space 3}0.000{col 54}{space 4}-2.339973{col 67}{space 3}-2.086019
{txt}{space 9}29  {c |}{col 14}{res}{space 2}-2.209566{col 26}{space 2} .0651786{col 37}{space 1}  -33.90{col 46}{space 3}0.000{col 54}{space 4}-2.337315{col 67}{space 3}-2.081817
{txt}{space 9}30  {c |}{col 14}{res}{space 2}-2.260461{col 26}{space 2} .0668412{col 37}{space 1}  -33.82{col 46}{space 3}0.000{col 54}{space 4}-2.391469{col 67}{space 3}-2.129454
{txt}{space 9}31  {c |}{col 14}{res}{space 2}-2.290416{col 26}{space 2} .0662122{col 37}{space 1}  -34.59{col 46}{space 3}0.000{col 54}{space 4} -2.42019{col 67}{space 3}-2.160641
{txt}{space 9}32  {c |}{col 14}{res}{space 2}-2.318476{col 26}{space 2} .0661717{col 37}{space 1}  -35.04{col 46}{space 3}0.000{col 54}{space 4}-2.448171{col 67}{space 3}-2.188781
{txt}{space 9}33  {c |}{col 14}{res}{space 2}-2.226859{col 26}{space 2} .0669229{col 37}{space 1}  -33.28{col 46}{space 3}0.000{col 54}{space 4}-2.358026{col 67}{space 3}-2.095692
{txt}{space 9}34  {c |}{col 14}{res}{space 2}-2.245346{col 26}{space 2} .0675783{col 37}{space 1}  -33.23{col 46}{space 3}0.000{col 54}{space 4}-2.377798{col 67}{space 3}-2.112894
{txt}{space 9}35  {c |}{col 14}{res}{space 2}-2.257677{col 26}{space 2} .0670967{col 37}{space 1}  -33.65{col 46}{space 3}0.000{col 54}{space 4}-2.389185{col 67}{space 3}-2.126169
{txt}{space 9}36  {c |}{col 14}{res}{space 2}-2.099932{col 26}{space 2} .0643631{col 37}{space 1}  -32.63{col 46}{space 3}0.000{col 54}{space 4}-2.226083{col 67}{space 3}-1.973782
{txt}{space 9}37  {c |}{col 14}{res}{space 2}-2.076679{col 26}{space 2} .0638364{col 37}{space 1}  -32.53{col 46}{space 3}0.000{col 54}{space 4}-2.201797{col 67}{space 3}-1.951561
{txt}{space 9}38  {c |}{col 14}{res}{space 2} -2.07091{col 26}{space 2} .0638833{col 37}{space 1}  -32.42{col 46}{space 3}0.000{col 54}{space 4} -2.19612{col 67}{space 3}-1.945701
{txt}{space 9}39  {c |}{col 14}{res}{space 2} -2.14967{col 26}{space 2} .0644091{col 37}{space 1}  -33.38{col 46}{space 3}0.000{col 54}{space 4}-2.275911{col 67}{space 3} -2.02343
{txt}{space 9}40  {c |}{col 14}{res}{space 2}-2.200316{col 26}{space 2} .0646928{col 37}{space 1}  -34.01{col 46}{space 3}0.000{col 54}{space 4}-2.327113{col 67}{space 3} -2.07352
{txt}{space 9}41  {c |}{col 14}{res}{space 2}-2.127695{col 26}{space 2}  .065439{col 37}{space 1}  -32.51{col 46}{space 3}0.000{col 54}{space 4}-2.255955{col 67}{space 3}-1.999436
{txt}{space 9}42  {c |}{col 14}{res}{space 2} -2.15322{col 26}{space 2} .0658627{col 37}{space 1}  -32.69{col 46}{space 3}0.000{col 54}{space 4} -2.28231{col 67}{space 3}-2.024131
{txt}{space 9}43  {c |}{col 14}{res}{space 2}-2.206606{col 26}{space 2} .0671581{col 37}{space 1}  -32.86{col 46}{space 3}0.000{col 54}{space 4}-2.338234{col 67}{space 3}-2.074978
{txt}{space 9}44  {c |}{col 14}{res}{space 2} -2.23987{col 26}{space 2} .0675946{col 37}{space 1}  -33.14{col 46}{space 3}0.000{col 54}{space 4}-2.372354{col 67}{space 3}-2.107386
{txt}{space 9}45  {c |}{col 14}{res}{space 2}-2.136953{col 26}{space 2} .0674011{col 37}{space 1}  -31.71{col 46}{space 3}0.000{col 54}{space 4}-2.269057{col 67}{space 3}-2.004848
{txt}{space 9}46  {c |}{col 14}{res}{space 2}-2.149207{col 26}{space 2}  .066998{col 37}{space 1}  -32.08{col 46}{space 3}0.000{col 54}{space 4}-2.280522{col 67}{space 3}-2.017893
{txt}{space 9}47  {c |}{col 14}{res}{space 2}-2.155484{col 26}{space 2} .0672201{col 37}{space 1}  -32.07{col 46}{space 3}0.000{col 54}{space 4}-2.287234{col 67}{space 3}-2.023734
{txt}{space 9}48  {c |}{col 14}{res}{space 2}-2.012079{col 26}{space 2} .0651555{col 37}{space 1}  -30.88{col 46}{space 3}0.000{col 54}{space 4}-2.139782{col 67}{space 3}-1.884376
{txt}{space 9}49  {c |}{col 14}{res}{space 2}-1.982942{col 26}{space 2} .0643886{col 37}{space 1}  -30.80{col 46}{space 3}0.000{col 54}{space 4}-2.109143{col 67}{space 3}-1.856742
{txt}{space 9}50  {c |}{col 14}{res}{space 2}-1.992701{col 26}{space 2} .0643835{col 37}{space 1}  -30.95{col 46}{space 3}0.000{col 54}{space 4}-2.118891{col 67}{space 3} -1.86651
{txt}{space 9}51  {c |}{col 14}{res}{space 2}-2.051656{col 26}{space 2} .0646606{col 37}{space 1}  -31.73{col 46}{space 3}0.000{col 54}{space 4} -2.17839{col 67}{space 3}-1.924923
{txt}{space 9}52  {c |}{col 14}{res}{space 2}-2.061084{col 26}{space 2} .0656913{col 37}{space 1}  -31.38{col 46}{space 3}0.000{col 54}{space 4}-2.189837{col 67}{space 3} -1.93233
{txt}{space 9}53  {c |}{col 14}{res}{space 2}-2.063821{col 26}{space 2} .0658114{col 37}{space 1}  -31.36{col 46}{space 3}0.000{col 54}{space 4} -2.19281{col 67}{space 3}-1.934832
{txt}{space 9}54  {c |}{col 14}{res}{space 2}-2.078867{col 26}{space 2} .0668856{col 37}{space 1}  -31.08{col 46}{space 3}0.000{col 54}{space 4}-2.209961{col 67}{space 3}-1.947772
{txt}{space 9}55  {c |}{col 14}{res}{space 2}-2.056928{col 26}{space 2} .0673851{col 37}{space 1}  -30.52{col 46}{space 3}0.000{col 54}{space 4}-2.189001{col 67}{space 3}-1.924854
{txt}{space 9}56  {c |}{col 14}{res}{space 2}-2.078056{col 26}{space 2} .0677099{col 37}{space 1}  -30.69{col 46}{space 3}0.000{col 54}{space 4}-2.210766{col 67}{space 3}-1.945346
{txt}{space 9}57  {c |}{col 14}{res}{space 2}-2.087348{col 26}{space 2} .0680836{col 37}{space 1}  -30.66{col 46}{space 3}0.000{col 54}{space 4}-2.220791{col 67}{space 3}-1.953906
{txt}{space 9}58  {c |}{col 14}{res}{space 2}-2.077987{col 26}{space 2} .0677265{col 37}{space 1}  -30.68{col 46}{space 3}0.000{col 54}{space 4}-2.210729{col 67}{space 3}-1.945245
{txt}{space 9}59  {c |}{col 14}{res}{space 2}-2.092261{col 26}{space 2} .0686048{col 37}{space 1}  -30.50{col 46}{space 3}0.000{col 54}{space 4}-2.226725{col 67}{space 3}-1.957797
{txt}{space 12} {c |}
{space 5}1.india {c |}{col 14}{res}{space 2}-.3526626{col 26}{space 2} .1232351{col 37}{space 1}   -2.86{col 46}{space 3}0.004{col 54}{space 4}-.5942006{col 67}{space 3}-.1111245
{txt}{space 12} {c |}
{space 3}hw1#india {c |}
{space 7} 1 1  {c |}{col 14}{res}{space 2}  .398374{col 26}{space 2}  .149133{col 37}{space 1}    2.67{col 46}{space 3}0.008{col 54}{space 4} .1060766{col 67}{space 3} .6906714
{txt}{space 7} 2 1  {c |}{col 14}{res}{space 2} .3543697{col 26}{space 2} .1451671{col 37}{space 1}    2.44{col 46}{space 3}0.015{col 54}{space 4} .0698454{col 67}{space 3} .6388941
{txt}{space 7} 3 1  {c |}{col 14}{res}{space 2} .1057617{col 26}{space 2} .1453315{col 37}{space 1}    0.73{col 46}{space 3}0.467{col 54}{space 4}-.1790849{col 67}{space 3} .3906083
{txt}{space 7} 4 1  {c |}{col 14}{res}{space 2} .1572553{col 26}{space 2} .1439829{col 37}{space 1}    1.09{col 46}{space 3}0.275{col 54}{space 4}-.1249481{col 67}{space 3} .4394587
{txt}{space 7} 5 1  {c |}{col 14}{res}{space 2} .3843738{col 26}{space 2} .1435633{col 37}{space 1}    2.68{col 46}{space 3}0.007{col 54}{space 4} .1029928{col 67}{space 3} .6657548
{txt}{space 7} 6 1  {c |}{col 14}{res}{space 2} .0884599{col 26}{space 2} .1439178{col 37}{space 1}    0.61{col 46}{space 3}0.539{col 54}{space 4}-.1936159{col 67}{space 3} .3705357
{txt}{space 7} 7 1  {c |}{col 14}{res}{space 2} .3062744{col 26}{space 2} .1432794{col 37}{space 1}    2.14{col 46}{space 3}0.033{col 54}{space 4} .0254498{col 67}{space 3} .5870989
{txt}{space 7} 8 1  {c |}{col 14}{res}{space 2} .3146085{col 26}{space 2} .1432301{col 37}{space 1}    2.20{col 46}{space 3}0.028{col 54}{space 4} .0338807{col 67}{space 3} .5953363
{txt}{space 7} 9 1  {c |}{col 14}{res}{space 2} .2867867{col 26}{space 2} .1446579{col 37}{space 1}    1.98{col 46}{space 3}0.047{col 54}{space 4} .0032604{col 67}{space 3}  .570313
{txt}{space 7}10 1  {c |}{col 14}{res}{space 2} .3219448{col 26}{space 2} .1451004{col 37}{space 1}    2.22{col 46}{space 3}0.027{col 54}{space 4} .0375512{col 67}{space 3} .6063383
{txt}{space 7}11 1  {c |}{col 14}{res}{space 2} .1731489{col 26}{space 2} .1472068{col 37}{space 1}    1.18{col 46}{space 3}0.240{col 54}{space 4}-.1153731{col 67}{space 3}  .461671
{txt}{space 7}12 1  {c |}{col 14}{res}{space 2} .3193106{col 26}{space 2}  .145258{col 37}{space 1}    2.20{col 46}{space 3}0.028{col 54}{space 4}  .034608{col 67}{space 3} .6040132
{txt}{space 7}13 1  {c |}{col 14}{res}{space 2} .2109307{col 26}{space 2}   .14474{col 37}{space 1}    1.46{col 46}{space 3}0.145{col 54}{space 4}-.0727566{col 67}{space 3} .4946179
{txt}{space 7}14 1  {c |}{col 14}{res}{space 2} .1809794{col 26}{space 2} .1438681{col 37}{space 1}    1.26{col 46}{space 3}0.208{col 54}{space 4}-.1009989{col 67}{space 3} .4629577
{txt}{space 7}15 1  {c |}{col 14}{res}{space 2} .0895736{col 26}{space 2} .1444446{col 37}{space 1}    0.62{col 46}{space 3}0.535{col 54}{space 4}-.1935346{col 67}{space 3} .3726818
{txt}{space 7}16 1  {c |}{col 14}{res}{space 2}  .292966{col 26}{space 2} .1445092{col 37}{space 1}    2.03{col 46}{space 3}0.043{col 54}{space 4} .0097312{col 67}{space 3} .5762008
{txt}{space 7}17 1  {c |}{col 14}{res}{space 2} .2546612{col 26}{space 2} .1441217{col 37}{space 1}    1.77{col 46}{space 3}0.077{col 54}{space 4}-.0278142{col 67}{space 3} .5371366
{txt}{space 7}18 1  {c |}{col 14}{res}{space 2} .2968222{col 26}{space 2} .1428365{col 37}{space 1}    2.08{col 46}{space 3}0.038{col 54}{space 4} .0168657{col 67}{space 3} .5767787
{txt}{space 7}19 1  {c |}{col 14}{res}{space 2} .3529549{col 26}{space 2}  .145143{col 37}{space 1}    2.43{col 46}{space 3}0.015{col 54}{space 4} .0684778{col 67}{space 3} .6374321
{txt}{space 7}20 1  {c |}{col 14}{res}{space 2} .3293974{col 26}{space 2} .1453652{col 37}{space 1}    2.27{col 46}{space 3}0.023{col 54}{space 4} .0444847{col 67}{space 3}   .61431
{txt}{space 7}21 1  {c |}{col 14}{res}{space 2} .0883824{col 26}{space 2} .1476701{col 37}{space 1}    0.60{col 46}{space 3}0.549{col 54}{space 4}-.2010478{col 67}{space 3} .3778126
{txt}{space 7}22 1  {c |}{col 14}{res}{space 2} .0535519{col 26}{space 2} .1481666{col 37}{space 1}    0.36{col 46}{space 3}0.718{col 54}{space 4}-.2368515{col 67}{space 3} .3439552
{txt}{space 7}23 1  {c |}{col 14}{res}{space 2} .1410992{col 26}{space 2} .1491414{col 37}{space 1}    0.95{col 46}{space 3}0.344{col 54}{space 4}-.1512147{col 67}{space 3}  .433413
{txt}{space 7}24 1  {c |}{col 14}{res}{space 2} .1689781{col 26}{space 2} .1464883{col 37}{space 1}    1.15{col 46}{space 3}0.249{col 54}{space 4}-.1181359{col 67}{space 3} .4560921
{txt}{space 7}25 1  {c |}{col 14}{res}{space 2} .2808702{col 26}{space 2} .1437873{col 37}{space 1}    1.95{col 46}{space 3}0.051{col 54}{space 4}-.0009498{col 67}{space 3} .5626903
{txt}{space 7}26 1  {c |}{col 14}{res}{space 2} .3991701{col 26}{space 2} .1440589{col 37}{space 1}    2.77{col 46}{space 3}0.006{col 54}{space 4} .1168177{col 67}{space 3} .6815225
{txt}{space 7}27 1  {c |}{col 14}{res}{space 2}   .37552{col 26}{space 2} .1442777{col 37}{space 1}    2.60{col 46}{space 3}0.009{col 54}{space 4} .0927389{col 67}{space 3} .6583011
{txt}{space 7}28 1  {c |}{col 14}{res}{space 2} .3993026{col 26}{space 2} .1448745{col 37}{space 1}    2.76{col 46}{space 3}0.006{col 54}{space 4} .1153518{col 67}{space 3} .6832534
{txt}{space 7}29 1  {c |}{col 14}{res}{space 2} .3556043{col 26}{space 2} .1449492{col 37}{space 1}    2.45{col 46}{space 3}0.014{col 54}{space 4}  .071507{col 67}{space 3} .6397017
{txt}{space 7}30 1  {c |}{col 14}{res}{space 2} .5214845{col 26}{space 2} .1451797{col 37}{space 1}    3.59{col 46}{space 3}0.000{col 54}{space 4} .2369353{col 67}{space 3} .8060336
{txt}{space 7}31 1  {c |}{col 14}{res}{space 2} .3518884{col 26}{space 2} .1453367{col 37}{space 1}    2.42{col 46}{space 3}0.015{col 54}{space 4} .0670316{col 67}{space 3} .6367452
{txt}{space 7}32 1  {c |}{col 14}{res}{space 2} .4727866{col 26}{space 2} .1465923{col 37}{space 1}    3.23{col 46}{space 3}0.001{col 54}{space 4} .1854689{col 67}{space 3} .7601043
{txt}{space 7}33 1  {c |}{col 14}{res}{space 2} .1812887{col 26}{space 2}  .146176{col 37}{space 1}    1.24{col 46}{space 3}0.215{col 54}{space 4} -.105213{col 67}{space 3} .4677905
{txt}{space 7}34 1  {c |}{col 14}{res}{space 2} .1629843{col 26}{space 2} .1476624{col 37}{space 1}    1.10{col 46}{space 3}0.270{col 54}{space 4}-.1264307{col 67}{space 3} .4523993
{txt}{space 7}35 1  {c |}{col 14}{res}{space 2}  .083614{col 26}{space 2} .1474426{col 37}{space 1}    0.57{col 46}{space 3}0.571{col 54}{space 4}-.2053702{col 67}{space 3} .3725983
{txt}{space 7}36 1  {c |}{col 14}{res}{space 2} .2118104{col 26}{space 2} .1451951{col 37}{space 1}    1.46{col 46}{space 3}0.145{col 54}{space 4}-.0727688{col 67}{space 3} .4963897
{txt}{space 7}37 1  {c |}{col 14}{res}{space 2} .2941355{col 26}{space 2} .1431683{col 37}{space 1}    2.05{col 46}{space 3}0.040{col 54}{space 4} .0135287{col 67}{space 3} .5747423
{txt}{space 7}38 1  {c |}{col 14}{res}{space 2} .1780423{col 26}{space 2} .1440923{col 37}{space 1}    1.24{col 46}{space 3}0.217{col 54}{space 4}-.1043754{col 67}{space 3} .4604601
{txt}{space 7}39 1  {c |}{col 14}{res}{space 2} .4083072{col 26}{space 2} .1436176{col 37}{space 1}    2.84{col 46}{space 3}0.004{col 54}{space 4} .1268197{col 67}{space 3} .6897946
{txt}{space 7}40 1  {c |}{col 14}{res}{space 2} .3729472{col 26}{space 2} .1445118{col 37}{space 1}    2.58{col 46}{space 3}0.010{col 54}{space 4} .0897071{col 67}{space 3} .6561872
{txt}{space 7}41 1  {c |}{col 14}{res}{space 2} .3023844{col 26}{space 2} .1452919{col 37}{space 1}    2.08{col 46}{space 3}0.037{col 54}{space 4} .0176153{col 67}{space 3} .5871534
{txt}{space 7}42 1  {c |}{col 14}{res}{space 2} .2310514{col 26}{space 2} .1440146{col 37}{space 1}    1.60{col 46}{space 3}0.109{col 54}{space 4} -.051214{col 67}{space 3} .5133169
{txt}{space 7}43 1  {c |}{col 14}{res}{space 2} .2922841{col 26}{space 2} .1473006{col 37}{space 1}    1.98{col 46}{space 3}0.047{col 54}{space 4} .0035782{col 67}{space 3}   .58099
{txt}{space 7}44 1  {c |}{col 14}{res}{space 2} .2941223{col 26}{space 2} .1460918{col 37}{space 1}    2.01{col 46}{space 3}0.044{col 54}{space 4} .0077856{col 67}{space 3} .5804591
{txt}{space 7}45 1  {c |}{col 14}{res}{space 2} .0214328{col 26}{space 2} .1483497{col 37}{space 1}    0.14{col 46}{space 3}0.885{col 54}{space 4}-.2693293{col 67}{space 3} .3121949
{txt}{space 7}46 1  {c |}{col 14}{res}{space 2} .1038942{col 26}{space 2} .1468284{col 37}{space 1}    0.71{col 46}{space 3}0.479{col 54}{space 4}-.1838862{col 67}{space 3} .3916747
{txt}{space 7}47 1  {c |}{col 14}{res}{space 2} .0348555{col 26}{space 2} .1474988{col 37}{space 1}    0.24{col 46}{space 3}0.813{col 54}{space 4}-.2542388{col 67}{space 3} .3239499
{txt}{space 7}48 1  {c |}{col 14}{res}{space 2}-.0341829{col 26}{space 2} .1465447{col 37}{space 1}   -0.23{col 46}{space 3}0.816{col 54}{space 4}-.3214074{col 67}{space 3} .2530416
{txt}{space 7}49 1  {c |}{col 14}{res}{space 2} .3414389{col 26}{space 2} .1448427{col 37}{space 1}    2.36{col 46}{space 3}0.018{col 54}{space 4} .0575502{col 67}{space 3} .6253275
{txt}{space 7}50 1  {c |}{col 14}{res}{space 2} .3168603{col 26}{space 2} .1451171{col 37}{space 1}    2.18{col 46}{space 3}0.029{col 54}{space 4}  .032434{col 67}{space 3} .6012867
{txt}{space 7}51 1  {c |}{col 14}{res}{space 2} .2622331{col 26}{space 2} .1439837{col 37}{space 1}    1.82{col 46}{space 3}0.069{col 54}{space 4}-.0199718{col 67}{space 3} .5444381
{txt}{space 7}52 1  {c |}{col 14}{res}{space 2} .2348288{col 26}{space 2} .1447487{col 37}{space 1}    1.62{col 46}{space 3}0.105{col 54}{space 4}-.0488756{col 67}{space 3} .5185331
{txt}{space 7}53 1  {c |}{col 14}{res}{space 2} .2914322{col 26}{space 2} .1448607{col 37}{space 1}    2.01{col 46}{space 3}0.044{col 54}{space 4} .0075083{col 67}{space 3} .5753561
{txt}{space 7}54 1  {c |}{col 14}{res}{space 2} .3652843{col 26}{space 2} .1458056{col 37}{space 1}    2.51{col 46}{space 3}0.012{col 54}{space 4} .0795084{col 67}{space 3} .6510602
{txt}{space 7}55 1  {c |}{col 14}{res}{space 2} .2998028{col 26}{space 2} .1465598{col 37}{space 1}    2.05{col 46}{space 3}0.041{col 54}{space 4} .0125488{col 67}{space 3} .5870568
{txt}{space 7}56 1  {c |}{col 14}{res}{space 2} .2182849{col 26}{space 2} .1476011{col 37}{space 1}    1.48{col 46}{space 3}0.139{col 54}{space 4}  -.07101{col 67}{space 3} .5075797
{txt}{space 7}57 1  {c |}{col 14}{res}{space 2} .2149939{col 26}{space 2}  .147236{col 37}{space 1}    1.46{col 46}{space 3}0.144{col 54}{space 4}-.0735855{col 67}{space 3} .5035733
{txt}{space 7}58 1  {c |}{col 14}{res}{space 2} .2515298{col 26}{space 2} .1468481{col 37}{space 1}    1.71{col 46}{space 3}0.087{col 54}{space 4}-.0362892{col 67}{space 3} .5393488
{txt}{space 7}59 1  {c |}{col 14}{res}{space 2} .0896613{col 26}{space 2} .1483827{col 37}{space 1}    0.60{col 46}{space 3}0.546{col 54}{space 4}-.2011656{col 67}{space 3} .3804881
{txt}{space 12} {c |}
{space 7}_cons {c |}{col 14}{res}{space 2} .3255709{col 26}{space 2} .0520504{col 37}{space 1}    6.25{col 46}{space 3}0.000{col 54}{space 4} .2235533{col 67}{space 3} .4275886
{txt}{hline 13}{c BT}{hline 11}{hline 11}{hline 9}{hline 8}{hline 13}{hline 12}
{res}{txt}(821,294 missing values generated)
{res}{txt}(dropped 85368 {browse "http://scorreia.com/research/singletons.pdf":singleton observations})
{res}{txt}({browse "http://scorreia.com/research/hdfe.pdf":MWFE estimator} converged in 1 iterations)
{res}
{txt}HDFE Linear regression{col 51}Number of obs{col 67}= {res}    80,785
{txt}Absorbing 1 HDFE group{col 51}F({res}   4{txt},{res}  11472{txt}){col 67}= {res}     26.65
{txt}Statistics robust to heteroskedasticity{col 51}Prob > F{col 67}= {res}    0.0000
{txt}{col 51}R-squared{col 67}= {res}    0.6283
{txt}{col 51}Adj R-squared{col 67}= {res}    0.2829
{txt}{col 51}Within R-sq.{col 67}= {res}    0.0024
{txt}{col 1}Number of clusters ({res}cluster{txt}) {col 30}= {res}    11,473{txt}{col 51}Root MSE{col 67}= {res}    1.4787

{txt}{ralign 78:(Std. Err. adjusted for {res:11,473} clusters in cluster)}
{hline 13}{c TT}{hline 11}{hline 11}{hline 9}{hline 8}{hline 13}{hline 12}
{col 14}{c |}{col 26}    Robust
{col 1}       resid{col 14}{c |}      Coef.{col 26}   Std. Err.{col 38}      t{col 46}   P>|t|{col 54}     [95% Con{col 67}f. Interval]
{hline 13}{c +}{hline 11}{hline 11}{hline 9}{hline 8}{hline 13}{hline 12}
indiaXjpbo_2 {c |}{col 14}{res}{space 2}-.0750578{col 26}{space 2} .0365287{col 37}{space 1}   -2.05{col 46}{space 3}0.040{col 54}{space 4}-.1466603{col 67}{space 3}-.0034553
{txt}indiaXjpbo_3 {c |}{col 14}{res}{space 2}-.0536105{col 26}{space 2}    .0576{col 37}{space 1}   -0.93{col 46}{space 3}0.352{col 54}{space 4}-.1665163{col 67}{space 3} .0592953
{txt}{space 6}jpbo_2 {c |}{col 14}{res}{space 2}-.1185339{col 26}{space 2} .0239635{col 37}{space 1}   -4.95{col 46}{space 3}0.000{col 54}{space 4}-.1655064{col 67}{space 3}-.0715613
{txt}{space 6}jpbo_3 {c |}{col 14}{res}{space 2}-.2415438{col 26}{space 2} .0349567{col 37}{space 1}   -6.91{col 46}{space 3}0.000{col 54}{space 4} -.310065{col 67}{space 3}-.1730227
{txt}{space 7}_cons {c |}{col 14}{res}{space 2} .1457623{col 26}{space 2} .0215596{col 37}{space 1}    6.76{col 46}{space 3}0.000{col 54}{space 4} .1035018{col 67}{space 3} .1880228
{txt}{hline 13}{c BT}{hline 11}{hline 11}{hline 9}{hline 8}{hline 13}{hline 12}
{res}
{txt}Absorbed degrees of freedom:
{col 1}{text}{hline 13}{c TT}{hline 12}{hline 12}{hline 14}{hline 1}{c TRC}
{col 1}{text} Absorbed FE{col 14}{c |} Categories{col 27} - Redundant{col 39}  = Num. Coefs{col 54}{c |}
{col 1}{text}{hline 13}{c +}{hline 12}{hline 12}{hline 14}{hline 1}{c RT}
{col 1}{text}       momid{col 14}{c |}{space 1}    38903{col 27}{space 1}    38903{col 39}{result}{space 1}        0{col 53}{text}*{col 54}{c |}
{col 1}{text}{hline 13}{c BT}{hline 12}{hline 12}{hline 14}{hline 1}{c BRC}
* = FE nested within cluster; treated as redundant for DoF computation
{res}{txt}({browse "http://scorreia.com/research/hdfe.pdf":MWFE estimator} converged in 5 iterations)
{res}
{txt}HDFE Linear regression{col 51}Number of obs{col 67}= {res}   166,153
{txt}Absorbing 2 HDFE groups{col 51}F({res}   4{txt},{res}  14184{txt}){col 67}= {res}      4.65
{txt}Statistics robust to heteroskedasticity{col 51}Prob > F{col 67}= {res}    0.0009
{txt}{col 51}R-squared{col 67}= {res}    0.0924
{txt}{col 51}Adj R-squared{col 67}= {res}    0.0916
{txt}{col 51}Within R-sq.{col 67}= {res}    0.0001
{txt}{col 1}Number of clusters ({res}cluster{txt}) {col 30}= {res}    14,185{txt}{col 51}Root MSE{col 67}= {res}    1.7658

{txt}{ralign 78:(Std. Err. adjusted for {res:14,185} clusters in cluster)}
{hline 13}{c TT}{hline 11}{hline 11}{hline 9}{hline 8}{hline 13}{hline 12}
{col 14}{c |}{col 26}    Robust
{col 1}         hfa{col 14}{c |}      Coef.{col 26}   Std. Err.{col 38}      t{col 46}   P>|t|{col 54}     [95% Con{col 67}f. Interval]
{hline 13}{c +}{hline 11}{hline 11}{hline 9}{hline 8}{hline 13}{hline 12}
indiaXjpbo_2 {c |}{col 14}{res}{space 2} .0327612{col 26}{space 2} .0327981{col 37}{space 1}    1.00{col 46}{space 3}0.318{col 54}{space 4}-.0315274{col 67}{space 3} .0970497
{txt}indiaXjpbo_3 {c |}{col 14}{res}{space 2} .1807125{col 26}{space 2} .0533773{col 37}{space 1}    3.39{col 46}{space 3}0.001{col 54}{space 4} .0760859{col 67}{space 3}  .285339
{txt}{space 6}jpbo_2 {c |}{col 14}{res}{space 2}-.0281344{col 26}{space 2} .0216663{col 37}{space 1}   -1.30{col 46}{space 3}0.194{col 54}{space 4}-.0706032{col 67}{space 3} .0143344
{txt}{space 6}jpbo_3 {c |}{col 14}{res}{space 2}-.1173016{col 26}{space 2} .0326979{col 37}{space 1}   -3.59{col 46}{space 3}0.000{col 54}{space 4}-.1813937{col 67}{space 3}-.0532094
{txt}{space 7}_cons {c |}{col 14}{res}{space 2}-1.492007{col 26}{space 2} .0194933{col 37}{space 1}  -76.54{col 46}{space 3}0.000{col 54}{space 4}-1.530216{col 67}{space 3}-1.453797
{txt}{hline 13}{c BT}{hline 11}{hline 11}{hline 9}{hline 8}{hline 13}{hline 12}
{res}
{txt}Absorbed degrees of freedom:
{col 1}{text}{hline 17}{c TT}{hline 12}{hline 12}{hline 14}{hline 1}{c TRC}
{col 1}{text}     Absorbed FE{col 18}{c |} Categories{col 31} - Redundant{col 43}  = Num. Coefs{col 58}{c |}
{col 1}{text}{hline 17}{c +}{hline 12}{hline 12}{hline 14}{hline 1}{c RT}
{col 1}{text}   maxbord#india{col 18}{c |}{space 1}       31{col 31}{space 1}        0{col 43}{result}{space 1}       31{col 57}{text} {col 58}{c |}
{col 1}{text}       hw1#india{col 18}{c |}{space 1}      120{col 31}{space 1}        2{col 43}{result}{space 1}      118{col 57}{text} {col 58}{c |}
{col 1}{text}{hline 17}{c BT}{hline 12}{hline 12}{hline 14}{hline 1}{c BRC}
{res}{txt}({browse "http://scorreia.com/research/hdfe.pdf":MWFE estimator} converged in 2 iterations)
{res}
{txt}HDFE Linear regression{col 51}Number of obs{col 67}= {res}    20,374
{txt}Absorbing 2 HDFE groups{col 51}F({res}   2{txt},{res}   6639{txt}){col 67}= {res}     18.21
{txt}Statistics robust to heteroskedasticity{col 51}Prob > F{col 67}= {res}    0.0000
{txt}{col 51}R-squared{col 67}= {res}    0.1084
{txt}{col 51}Adj R-squared{col 67}= {res}    0.1031
{txt}{col 51}Within R-sq.{col 67}= {res}    0.0018
{txt}{col 1}Number of clusters ({res}cluster{txt}) {col 30}= {res}     6,640{txt}{col 51}Root MSE{col 67}= {res}    1.6950

{txt}{ralign 78:(Std. Err. adjusted for {res:6,640} clusters in cluster)}
{hline 13}{c TT}{hline 11}{hline 11}{hline 9}{hline 8}{hline 13}{hline 12}
{col 14}{c |}{col 26}    Robust
{col 1}         hfa{col 14}{c |}      Coef.{col 26}   Std. Err.{col 38}      t{col 46}   P>|t|{col 54}     [95% Con{col 67}f. Interval]
{hline 13}{c +}{hline 11}{hline 11}{hline 9}{hline 8}{hline 13}{hline 12}
indiaXjpbo_2 {c |}{col 14}{res}{space 2}-.0058563{col 26}{space 2} .0932361{col 37}{space 1}   -0.06{col 46}{space 3}0.950{col 54}{space 4} -.188629{col 67}{space 3} .1769165
{txt}{space 6}jpbo_2 {c |}{col 14}{res}{space 2}-.2747809{col 26}{space 2} .0706772{col 37}{space 1}   -3.89{col 46}{space 3}0.000{col 54}{space 4}-.4133309{col 67}{space 3}-.1362309
{txt}{space 7}_cons {c |}{col 14}{res}{space 2} -1.37186{col 26}{space 2} .0289526{col 37}{space 1}  -47.38{col 46}{space 3}0.000{col 54}{space 4}-1.428617{col 67}{space 3}-1.315104
{txt}{hline 13}{c BT}{hline 11}{hline 11}{hline 9}{hline 8}{hline 13}{hline 12}
{res}
{txt}Absorbed degrees of freedom:
{col 1}{text}{hline 13}{c TT}{hline 12}{hline 12}{hline 14}{hline 1}{c TRC}
{col 1}{text} Absorbed FE{col 14}{c |} Categories{col 27} - Redundant{col 39}  = Num. Coefs{col 54}{c |}
{col 1}{text}{hline 13}{c +}{hline 12}{hline 12}{hline 14}{hline 1}{c RT}
{col 1}{text}       india{col 14}{c |}{space 1}        2{col 27}{space 1}        0{col 39}{result}{space 1}        2{col 53}{text} {col 54}{c |}
{col 1}{text}   hw1#india{col 14}{c |}{space 1}      120{col 27}{space 1}        2{col 39}{result}{space 1}      118{col 53}{text} {col 54}{c |}
{col 1}{text}{hline 13}{c BT}{hline 12}{hline 12}{hline 14}{hline 1}{c BRC}
{res}{txt}({browse "http://scorreia.com/research/hdfe.pdf":MWFE estimator} converged in 2 iterations)
{res}
{txt}HDFE Linear regression{col 51}Number of obs{col 67}= {res}    13,864
{txt}Absorbing 2 HDFE groups{col 51}F({res}   2{txt},{res}   5013{txt}){col 67}= {res}     24.00
{txt}Statistics robust to heteroskedasticity{col 51}Prob > F{col 67}= {res}    0.0000
{txt}{col 51}R-squared{col 67}= {res}    0.1237
{txt}{col 51}Adj R-squared{col 67}= {res}    0.1160
{txt}{col 51}Within R-sq.{col 67}= {res}    0.0038
{txt}{col 1}Number of clusters ({res}cluster{txt}) {col 30}= {res}     5,014{txt}{col 51}Root MSE{col 67}= {res}    1.7367

{txt}{ralign 78:(Std. Err. adjusted for {res:5,014} clusters in cluster)}
{hline 13}{c TT}{hline 11}{hline 11}{hline 9}{hline 8}{hline 13}{hline 12}
{col 14}{c |}{col 26}    Robust
{col 1}         hfa{col 14}{c |}      Coef.{col 26}   Std. Err.{col 38}      t{col 46}   P>|t|{col 54}     [95% Con{col 67}f. Interval]
{hline 13}{c +}{hline 11}{hline 11}{hline 9}{hline 8}{hline 13}{hline 12}
indiaXjpbo_3 {c |}{col 14}{res}{space 2} .0552452{col 26}{space 2} .1394076{col 37}{space 1}    0.40{col 46}{space 3}0.692{col 54}{space 4}-.2180546{col 67}{space 3}  .328545
{txt}{space 6}jpbo_3 {c |}{col 14}{res}{space 2}-.5022125{col 26}{space 2} .0920029{col 37}{space 1}   -5.46{col 46}{space 3}0.000{col 54}{space 4}-.6825784{col 67}{space 3}-.3218466
{txt}{space 7}_cons {c |}{col 14}{res}{space 2}-1.336516{col 26}{space 2} .0395155{col 37}{space 1}  -33.82{col 46}{space 3}0.000{col 54}{space 4}-1.413984{col 67}{space 3}-1.259048
{txt}{hline 13}{c BT}{hline 11}{hline 11}{hline 9}{hline 8}{hline 13}{hline 12}
{res}
{txt}Absorbed degrees of freedom:
{col 1}{text}{hline 13}{c TT}{hline 12}{hline 12}{hline 14}{hline 1}{c TRC}
{col 1}{text} Absorbed FE{col 14}{c |} Categories{col 27} - Redundant{col 39}  = Num. Coefs{col 54}{c |}
{col 1}{text}{hline 13}{c +}{hline 12}{hline 12}{hline 14}{hline 1}{c RT}
{col 1}{text}       india{col 14}{c |}{space 1}        2{col 27}{space 1}        0{col 39}{result}{space 1}        2{col 53}{text} {col 54}{c |}
{col 1}{text}   hw1#india{col 14}{c |}{space 1}      120{col 27}{space 1}        2{col 39}{result}{space 1}      118{col 53}{text} {col 54}{c |}
{col 1}{text}{hline 13}{c BT}{hline 12}{hline 12}{hline 14}{hline 1}{c BRC}

{com}. foreach ages in 1 2 3 {c -(}
{txt}  2{com}. * Three panels of Table B
. esttab fe1_`ages' fe2_`ages' fe3_`ages' fe4_`ages' fe5_`ages' fe6_`ages' fe7_`ages',  se star( * 0.05 ** 0.01 *** 0.001) title(`ages`ages'')
{txt}  3{com}. esttab fe1_`ages' fe2_`ages' fe3_`ages' fe4_`ages' fe5_`ages' fe6_`ages' fe7_`ages' using "exhibits\jde_mfe_`ages'", replace csv se star( * 0.05 ** 0.01 *** 0.001) title(`ages`ages'')
{txt}  4{com}. {c )-}
{res}
{txt}i.hw1
{txt}{hline 124}
{txt}                      (1)             (2)             (3)             (4)             (5)             (6)             (7)   
{txt}                      hfa             hfa             hfa           resid             hfa             hfa             hfa   
{txt}{hline 124}
{txt}indiaXjpbo_2{res}      -0.0515        0.000981                         -0.0683         -0.0105         -0.0641                   {txt}
            {res} {ralign 12:{txt:(}0.0364{txt:)}}    {ralign 12:{txt:(}0.0403{txt:)}}                    {ralign 12:{txt:(}0.0365{txt:)}}    {ralign 12:{txt:(}0.0311{txt:)}}    {ralign 12:{txt:(}0.0404{txt:)}}                   {txt}

{txt}indiaXjpbo_3{res}      0.00142                           0.123*        -0.0392          0.0934                          0.0467   {txt}
            {res} {ralign 12:{txt:(}0.0576{txt:)}}                    {ralign 12:{txt:(}0.0553{txt:)}}    {ralign 12:{txt:(}0.0576{txt:)}}    {ralign 12:{txt:(}0.0486{txt:)}}                    {ralign 12:{txt:(}0.0552{txt:)}}   {txt}

{txt}jpbo_2      {res}       -0.216***       -0.906***                       -0.125***      -0.0160          -0.243***                {txt}
            {res} {ralign 12:{txt:(}0.0267{txt:)}}    {ralign 12:{txt:(}0.0733{txt:)}}                    {ralign 12:{txt:(}0.0240{txt:)}}    {ralign 12:{txt:(}0.0214{txt:)}}    {ralign 12:{txt:(}0.0525{txt:)}}                   {txt}

{txt}jpbo_3      {res}       -0.442***                       -1.168***       -0.255***      -0.0916**                        -0.502***{txt}
            {res} {ralign 12:{txt:(}0.0421{txt:)}}                    {ralign 12:{txt:(}0.102{txt:)}}    {ralign 12:{txt:(}0.0350{txt:)}}    {ralign 12:{txt:(}0.0319{txt:)}}                    {ralign 12:{txt:(}0.0738{txt:)}}   {txt}

{txt}_cons       {res}       -1.237***       -1.057***       -1.013***        0.155***       -1.497***       -1.377***       -1.336***{txt}
            {res} {ralign 12:{txt:(}0.0277{txt:)}}    {ralign 12:{txt:(}0.0343{txt:)}}    {ralign 12:{txt:(}0.0491{txt:)}}    {ralign 12:{txt:(}0.0216{txt:)}}    {ralign 12:{txt:(}0.0194{txt:)}}    {ralign 12:{txt:(}0.0279{txt:)}}    {ralign 12:{txt:(}0.0379{txt:)}}   {txt}
{txt}{hline 124}
{txt}N           {res}        80785           20374           13864           80785          166153           20374           13864   {txt}
{txt}{hline 124}
{txt}Standard errors in parentheses
{txt}* p<0.05, ** p<0.01, *** p<0.001
{res}{txt}(output written to {browse  `"exhibits\jde_mfe_1.csv"'})
{res}
{txt}i.hw1##i.b4
{txt}{hline 124}
{txt}                      (1)             (2)             (3)             (4)             (5)             (6)             (7)   
{txt}                      hfa             hfa             hfa           resid             hfa             hfa             hfa   
{txt}{hline 124}
{txt}indiaXjpbo_2{res}      -0.0437         0.00962                         -0.0614        -0.00659         -0.0577                   {txt}
            {res} {ralign 12:{txt:(}0.0365{txt:)}}    {ralign 12:{txt:(}0.0404{txt:)}}                    {ralign 12:{txt:(}0.0365{txt:)}}    {ralign 12:{txt:(}0.0311{txt:)}}    {ralign 12:{txt:(}0.0405{txt:)}}                   {txt}

{txt}indiaXjpbo_3{res}       0.0176                           0.138*        -0.0251           0.105*                         0.0610   {txt}
            {res} {ralign 12:{txt:(}0.0577{txt:)}}                    {ralign 12:{txt:(}0.0557{txt:)}}    {ralign 12:{txt:(}0.0577{txt:)}}    {ralign 12:{txt:(}0.0486{txt:)}}                    {ralign 12:{txt:(}0.0556{txt:)}}   {txt}

{txt}jpbo_2      {res}       -0.219***       -0.919***                       -0.126***      -0.0153          -0.241***                {txt}
            {res} {ralign 12:{txt:(}0.0267{txt:)}}    {ralign 12:{txt:(}0.0736{txt:)}}                    {ralign 12:{txt:(}0.0239{txt:)}}    {ralign 12:{txt:(}0.0214{txt:)}}    {ralign 12:{txt:(}0.0527{txt:)}}                   {txt}

{txt}jpbo_3      {res}       -0.445***                       -1.161***       -0.254***      -0.0912**                        -0.496***{txt}
            {res} {ralign 12:{txt:(}0.0421{txt:)}}                    {ralign 12:{txt:(}0.102{txt:)}}    {ralign 12:{txt:(}0.0349{txt:)}}    {ralign 12:{txt:(}0.0319{txt:)}}                    {ralign 12:{txt:(}0.0738{txt:)}}   {txt}

{txt}_cons       {res}       -1.237***       -1.053***       -1.018***        0.153***       -1.499***       -1.379***       -1.341***{txt}
            {res} {ralign 12:{txt:(}0.0276{txt:)}}    {ralign 12:{txt:(}0.0344{txt:)}}    {ralign 12:{txt:(}0.0490{txt:)}}    {ralign 12:{txt:(}0.0215{txt:)}}    {ralign 12:{txt:(}0.0194{txt:)}}    {ralign 12:{txt:(}0.0280{txt:)}}    {ralign 12:{txt:(}0.0379{txt:)}}   {txt}
{txt}{hline 124}
{txt}N           {res}        80785           20374           13864           80785          166153           20374           13864   {txt}
{txt}{hline 124}
{txt}Standard errors in parentheses
{txt}* p<0.05, ** p<0.01, *** p<0.001
{res}{txt}(output written to {browse  `"exhibits\jde_mfe_2.csv"'})
{res}
{txt}i.hw1##i.india
{txt}{hline 124}
{txt}                      (1)             (2)             (3)             (4)             (5)             (6)             (7)   
{txt}                      hfa             hfa             hfa           resid             hfa             hfa             hfa   
{txt}{hline 124}
{txt}indiaXjpbo_2{res}       -0.261***      -0.0328                         -0.0751*         0.0328        -0.00586                   {txt}
            {res} {ralign 12:{txt:(}0.0481{txt:)}}    {ralign 12:{txt:(}0.134{txt:)}}                    {ralign 12:{txt:(}0.0365{txt:)}}    {ralign 12:{txt:(}0.0328{txt:)}}    {ralign 12:{txt:(}0.0932{txt:)}}                   {txt}

{txt}indiaXjpbo_3{res}       -0.425***                       -0.201         -0.0536           0.181***                       0.0552   {txt}
            {res} {ralign 12:{txt:(}0.0861{txt:)}}                    {ralign 12:{txt:(}0.196{txt:)}}    {ralign 12:{txt:(}0.0576{txt:)}}    {ralign 12:{txt:(}0.0534{txt:)}}                    {ralign 12:{txt:(}0.139{txt:)}}   {txt}

{txt}jpbo_2      {res}       -0.180***       -0.887***                       -0.119***      -0.0281          -0.275***                {txt}
            {res} {ralign 12:{txt:(}0.0272{txt:)}}    {ralign 12:{txt:(}0.0995{txt:)}}                    {ralign 12:{txt:(}0.0240{txt:)}}    {ralign 12:{txt:(}0.0217{txt:)}}    {ralign 12:{txt:(}0.0707{txt:)}}                   {txt}

{txt}jpbo_3      {res}       -0.369***                       -1.075***       -0.242***       -0.117***                       -0.502***{txt}
            {res} {ralign 12:{txt:(}0.0433{txt:)}}                    {ralign 12:{txt:(}0.127{txt:)}}    {ralign 12:{txt:(}0.0350{txt:)}}    {ralign 12:{txt:(}0.0327{txt:)}}                    {ralign 12:{txt:(}0.0920{txt:)}}   {txt}

{txt}_cons       {res}       -1.229***       -1.061***       -1.017***        0.146***       -1.492***       -1.372***       -1.337***{txt}
            {res} {ralign 12:{txt:(}0.0277{txt:)}}    {ralign 12:{txt:(}0.0355{txt:)}}    {ralign 12:{txt:(}0.0507{txt:)}}    {ralign 12:{txt:(}0.0216{txt:)}}    {ralign 12:{txt:(}0.0195{txt:)}}    {ralign 12:{txt:(}0.0290{txt:)}}    {ralign 12:{txt:(}0.0395{txt:)}}   {txt}
{txt}{hline 124}
{txt}N           {res}        80785           20374           13864           80785          166153           20374           13864   {txt}
{txt}{hline 124}
{txt}Standard errors in parentheses
{txt}* p<0.05, ** p<0.01, *** p<0.001
{res}{txt}(output written to {browse  `"exhibits\jde_mfe_3.csv"'})

{com}. 
. 
. ***************************************************
. ** Table 2 for JDE: Example problem regressions
. ***************************************************
. 
. * Panels A and C for India:
. foreach var in momheight literate {c -(}
{txt}  2{com}. 
. reg `var' i.bord  if bord <=3&india == 1 , cluster(cluster)
{txt}  3{com}. est store first
{txt}  4{com}. reg `var' i.bord  if bord <=3&india == 1&hfa!=. , cluster(cluster)
{txt}  5{com}. est store second
{txt}  6{com}. reg `var' i.bord i.maxbord  if bord <=3&india == 1 , cluster(cluster)
{txt}  7{com}. est store third
{txt}  8{com}. reg `var' i.bord i.maxbord  if bord <=3&india == 1&hfa!=. , cluster(cluster)
{txt}  9{com}. est store fourth
{txt} 10{com}. reg `var' i.bord  if bord <=3&india == 1&hfa!=.&heightspermom==2&maxbord==2 , cluster(cluster)
{txt} 11{com}. est store fifth
{txt} 12{com}. 
. esttab first second third fourth fifth, se
{txt} 13{com}. esttab first second third fourth fifth using "exhibits\jde_`var'_india", replace csv se  star(+ 0.1 * 0.05 ** 0.01 *** 0.001) 
{txt} 14{com}. 
. corr bord maxbord if bord <=3&india == 1&`var'!=.
{txt} 15{com}. corr bord maxbord if bord <=3&india == 1&hfa!=.&`var'!=.
{txt} 16{com}. corr bord maxbord if bord <=3&india == 1&hfa!=.&`var'!=.&heightspermom==2&maxbord==2
{txt} 17{com}. {c )-}

{txt}Linear regression                               Number of obs     = {res}   188,948
                                                {txt}F(2, 3847)        =  {res}   127.60
                                                {txt}Prob > F          = {res}    0.0000
                                                {txt}R-squared         = {res}    0.0005
                                                {txt}Root MSE          =    {res} 5.8434

{txt}{ralign 78:(Std. Err. adjusted for {res:3,848} clusters in cluster)}
{hline 13}{c TT}{hline 11}{hline 11}{hline 9}{hline 8}{hline 13}{hline 12}
{col 14}{c |}{col 26}    Robust
{col 1}   momheight{col 14}{c |}      Coef.{col 26}   Std. Err.{col 38}      t{col 46}   P>|t|{col 54}     [95% Con{col 67}f. Interval]
{hline 13}{c +}{hline 11}{hline 11}{hline 9}{hline 8}{hline 13}{hline 12}
{space 8}bord {c |}
{space 10}2  {c |}{col 14}{res}{space 2}-.0485072{col 26}{space 2} .0105046{col 37}{space 1}   -4.62{col 46}{space 3}0.000{col 54}{space 4}-.0691024{col 67}{space 3} -.027912
{txt}{space 10}3  {c |}{col 14}{res}{space 2}-.3424586{col 26}{space 2} .0221575{col 37}{space 1}  -15.46{col 46}{space 3}0.000{col 54}{space 4}-.3859002{col 67}{space 3} -.299017
{txt}{space 12} {c |}
{space 7}_cons {c |}{col 14}{res}{space 2} 152.0332{col 26}{space 2} .0378989{col 37}{space 1} 4011.55{col 46}{space 3}0.000{col 54}{space 4} 151.9589{col 67}{space 3} 152.1076
{txt}{hline 13}{c BT}{hline 11}{hline 11}{hline 9}{hline 8}{hline 13}{hline 12}
{res}
{txt}Linear regression                               Number of obs     = {res}    31,978
                                                {txt}F(2, 3801)        =  {res}    20.46
                                                {txt}Prob > F          = {res}    0.0000
                                                {txt}R-squared         = {res}    0.0012
                                                {txt}Root MSE          =    {res} 5.8492

{txt}{ralign 78:(Std. Err. adjusted for {res:3,802} clusters in cluster)}
{hline 13}{c TT}{hline 11}{hline 11}{hline 9}{hline 8}{hline 13}{hline 12}
{col 14}{c |}{col 26}    Robust
{col 1}   momheight{col 14}{c |}      Coef.{col 26}   Std. Err.{col 38}      t{col 46}   P>|t|{col 54}     [95% Con{col 67}f. Interval]
{hline 13}{c +}{hline 11}{hline 11}{hline 9}{hline 8}{hline 13}{hline 12}
{space 8}bord {c |}
{space 10}2  {c |}{col 14}{res}{space 2}-.0737048{col 26}{space 2} .0608501{col 37}{space 1}   -1.21{col 46}{space 3}0.226{col 54}{space 4}-.1930068{col 67}{space 3} .0455972
{txt}{space 10}3  {c |}{col 14}{res}{space 2}-.5188703{col 26}{space 2} .0856374{col 37}{space 1}   -6.06{col 46}{space 3}0.000{col 54}{space 4}  -.68677{col 67}{space 3}-.3509706
{txt}{space 12} {c |}
{space 7}_cons {c |}{col 14}{res}{space 2} 152.2404{col 26}{space 2} .0620596{col 37}{space 1} 2453.13{col 46}{space 3}0.000{col 54}{space 4} 152.1187{col 67}{space 3} 152.3621
{txt}{hline 13}{c BT}{hline 11}{hline 11}{hline 9}{hline 8}{hline 13}{hline 12}
{res}
{txt}Linear regression                               Number of obs     = {res}   188,948
                                                {txt}{help j_robustsingular:F(15, 3847) }      =  {res}        .
                                                {txt}Prob > F          = {res}         .
                                                {txt}R-squared         = {res}    0.0065
                                                {txt}Root MSE          =    {res} 5.8262

{txt}{ralign 78:(Std. Err. adjusted for {res:3,848} clusters in cluster)}
{hline 13}{c TT}{hline 11}{hline 11}{hline 9}{hline 8}{hline 13}{hline 12}
{col 14}{c |}{col 26}    Robust
{col 1}   momheight{col 14}{c |}      Coef.{col 26}   Std. Err.{col 38}      t{col 46}   P>|t|{col 54}     [95% Con{col 67}f. Interval]
{hline 13}{c +}{hline 11}{hline 11}{hline 9}{hline 8}{hline 13}{hline 12}
{space 8}bord {c |}
{space 10}2  {c |}{col 14}{res}{space 2}-.0008816{col 26}{space 2} .0013345{col 37}{space 1}   -0.66{col 46}{space 3}0.509{col 54}{space 4}-.0034979{col 67}{space 3} .0017347
{txt}{space 10}3  {c |}{col 14}{res}{space 2}  .000085{col 26}{space 2} .0035601{col 37}{space 1}    0.02{col 46}{space 3}0.981{col 54}{space 4}-.0068948{col 67}{space 3} .0070649
{txt}{space 12} {c |}
{space 5}maxbord {c |}
{space 10}2  {c |}{col 14}{res}{space 2} .2595766{col 26}{space 2}  .065108{col 37}{space 1}    3.99{col 46}{space 3}0.000{col 54}{space 4} .1319271{col 67}{space 3} .3872261
{txt}{space 10}3  {c |}{col 14}{res}{space 2}-.2181373{col 26}{space 2} .0692872{col 37}{space 1}   -3.15{col 46}{space 3}0.002{col 54}{space 4}-.3539804{col 67}{space 3}-.0822942
{txt}{space 10}4  {c |}{col 14}{res}{space 2}-.5869203{col 26}{space 2} .0789847{col 37}{space 1}   -7.43{col 46}{space 3}0.000{col 54}{space 4}-.7417762{col 67}{space 3}-.4320644
{txt}{space 10}5  {c |}{col 14}{res}{space 2}-.8598779{col 26}{space 2} .0902645{col 37}{space 1}   -9.53{col 46}{space 3}0.000{col 54}{space 4}-1.036849{col 67}{space 3}-.6829071
{txt}{space 10}6  {c |}{col 14}{res}{space 2}-1.013609{col 26}{space 2} .1151513{col 37}{space 1}   -8.80{col 46}{space 3}0.000{col 54}{space 4}-1.239372{col 67}{space 3}-.7878453
{txt}{space 10}7  {c |}{col 14}{res}{space 2} -1.13769{col 26}{space 2} .1459777{col 37}{space 1}   -7.79{col 46}{space 3}0.000{col 54}{space 4}-1.423891{col 67}{space 3}-.8514887
{txt}{space 10}8  {c |}{col 14}{res}{space 2}-1.449536{col 26}{space 2} .1866379{col 37}{space 1}   -7.77{col 46}{space 3}0.000{col 54}{space 4}-1.815455{col 67}{space 3}-1.083617
{txt}{space 10}9  {c |}{col 14}{res}{space 2}-.9786622{col 26}{space 2} .2463163{col 37}{space 1}   -3.97{col 46}{space 3}0.000{col 54}{space 4}-1.461585{col 67}{space 3}-.4957391
{txt}{space 9}10  {c |}{col 14}{res}{space 2}-1.437763{col 26}{space 2} .3586262{col 37}{space 1}   -4.01{col 46}{space 3}0.000{col 54}{space 4}-2.140879{col 67}{space 3}-.7346475
{txt}{space 9}11  {c |}{col 14}{res}{space 2}-2.006132{col 26}{space 2} .5134288{col 37}{space 1}   -3.91{col 46}{space 3}0.000{col 54}{space 4} -3.01275{col 67}{space 3} -.999513
{txt}{space 9}12  {c |}{col 14}{res}{space 2}-.7366375{col 26}{space 2}  .714905{col 37}{space 1}   -1.03{col 46}{space 3}0.303{col 54}{space 4}-2.138266{col 67}{space 3} .6649915
{txt}{space 9}13  {c |}{col 14}{res}{space 2}-.3483114{col 26}{space 2} .8306058{col 37}{space 1}   -0.42{col 46}{space 3}0.675{col 54}{space 4}-1.976781{col 67}{space 3} 1.280158
{txt}{space 9}14  {c |}{col 14}{res}{space 2} 4.291671{col 26}{space 2} 1.353745{col 37}{space 1}    3.17{col 46}{space 3}0.002{col 54}{space 4} 1.637545{col 67}{space 3} 6.945797
{txt}{space 9}15  {c |}{col 14}{res}{space 2} -.558329{col 26}{space 2}  .062577{col 37}{space 1}   -8.92{col 46}{space 3}0.000{col 54}{space 4}-.6810162{col 67}{space 3}-.4356417
{txt}{space 9}16  {c |}{col 14}{res}{space 2} -.258329{col 26}{space 2}  .062577{col 37}{space 1}   -4.13{col 46}{space 3}0.000{col 54}{space 4}-.3810162{col 67}{space 3}-.1356417
{txt}{space 12} {c |}
{space 7}_cons {c |}{col 14}{res}{space 2} 152.2586{col 26}{space 2}  .062483{col 37}{space 1} 2436.80{col 46}{space 3}0.000{col 54}{space 4} 152.1361{col 67}{space 3} 152.3811
{txt}{hline 13}{c BT}{hline 11}{hline 11}{hline 9}{hline 8}{hline 13}{hline 12}
{res}
{txt}Linear regression                               Number of obs     = {res}    31,978
                                                {txt}{help j_robustsingular:F(7, 3801) }       =  {res}        .
                                                {txt}Prob > F          = {res}         .
                                                {txt}R-squared         = {res}    0.0028
                                                {txt}Root MSE          =    {res} 5.8452

{txt}{ralign 78:(Std. Err. adjusted for {res:3,802} clusters in cluster)}
{hline 13}{c TT}{hline 11}{hline 11}{hline 9}{hline 8}{hline 13}{hline 12}
{col 14}{c |}{col 26}    Robust
{col 1}   momheight{col 14}{c |}      Coef.{col 26}   Std. Err.{col 38}      t{col 46}   P>|t|{col 54}     [95% Con{col 67}f. Interval]
{hline 13}{c +}{hline 11}{hline 11}{hline 9}{hline 8}{hline 13}{hline 12}
{space 8}bord {c |}
{space 10}2  {c |}{col 14}{res}{space 2} .0714298{col 26}{space 2} .0701381{col 37}{space 1}    1.02{col 46}{space 3}0.309{col 54}{space 4}-.0660821{col 67}{space 3} .2089417
{txt}{space 10}3  {c |}{col 14}{res}{space 2} .1346594{col 26}{space 2} .1197931{col 37}{space 1}    1.12{col 46}{space 3}0.261{col 54}{space 4}-.1002056{col 67}{space 3} .3695245
{txt}{space 12} {c |}
{space 5}maxbord {c |}
{space 10}2  {c |}{col 14}{res}{space 2}-.0550229{col 26}{space 2} .1105425{col 37}{space 1}   -0.50{col 46}{space 3}0.619{col 54}{space 4}-.2717512{col 67}{space 3} .1617054
{txt}{space 10}3  {c |}{col 14}{res}{space 2}-.5911739{col 26}{space 2} .1536876{col 37}{space 1}   -3.85{col 46}{space 3}0.000{col 54}{space 4} -.892492{col 67}{space 3}-.2898558
{txt}{space 10}4  {c |}{col 14}{res}{space 2}-.9229107{col 26}{space 2} .2079791{col 37}{space 1}   -4.44{col 46}{space 3}0.000{col 54}{space 4}-1.330672{col 67}{space 3}-.5151492
{txt}{space 10}5  {c |}{col 14}{res}{space 2}-2.480547{col 26}{space 2} .4806793{col 37}{space 1}   -5.16{col 46}{space 3}0.000{col 54}{space 4}-3.422961{col 67}{space 3}-1.538133
{txt}{space 10}6  {c |}{col 14}{res}{space 2} 3.848237{col 26}{space 2} 2.924461{col 37}{space 1}    1.32{col 46}{space 3}0.188{col 54}{space 4}-1.885427{col 67}{space 3} 9.581901
{txt}{space 10}7  {c |}{col 14}{res}{space 2}-7.014263{col 26}{space 2} .1395487{col 37}{space 1}  -50.26{col 46}{space 3}0.000{col 54}{space 4}-7.287861{col 67}{space 3}-6.740666
{txt}{space 12} {c |}
{space 7}_cons {c |}{col 14}{res}{space 2} 152.2796{col 26}{space 2} .0738286{col 37}{space 1} 2062.61{col 46}{space 3}0.000{col 54}{space 4} 152.1349{col 67}{space 3} 152.4244
{txt}{hline 13}{c BT}{hline 11}{hline 11}{hline 9}{hline 8}{hline 13}{hline 12}
{res}
{txt}Linear regression                               Number of obs     = {res}     7,518
                                                {txt}F(1, 2269)        =  {res}     0.00
                                                {txt}Prob > F          = {res}    1.0000
                                                {txt}R-squared         = {res}    0.0000
                                                {txt}Root MSE          =    {res} 5.8922

{txt}{ralign 78:(Std. Err. adjusted for {res:2,270} clusters in cluster)}
{hline 13}{c TT}{hline 11}{hline 11}{hline 9}{hline 8}{hline 13}{hline 12}
{col 14}{c |}{col 26}    Robust
{col 1}   momheight{col 14}{c |}      Coef.{col 26}   Std. Err.{col 38}      t{col 46}   P>|t|{col 54}     [95% Con{col 67}f. Interval]
{hline 13}{c +}{hline 11}{hline 11}{hline 9}{hline 8}{hline 13}{hline 12}
{space 6}2.bord {c |}{col 14}{res}{space 2} 3.34e-14{col 26}{space 2} 9.12e-09{col 37}{space 1}    0.00{col 46}{space 3}1.000{col 54}{space 4}-1.79e-08{col 67}{space 3} 1.79e-08
{txt}{space 7}_cons {c |}{col 14}{res}{space 2} 152.2914{col 26}{space 2}  .101185{col 37}{space 1} 1505.08{col 46}{space 3}0.000{col 54}{space 4} 152.0929{col 67}{space 3} 152.4898
{txt}{hline 13}{c BT}{hline 11}{hline 11}{hline 9}{hline 8}{hline 13}{hline 12}
{res}
{txt}{hline 92}
{txt}                      (1)             (2)             (3)             (4)             (5)   
{txt}                momheight       momheight       momheight       momheight       momheight   
{txt}{hline 92}
{txt}1.bord      {res}            0               0               0               0               0   {txt}
            {res} {ralign 12:{txt:(}.{txt:)}}    {ralign 12:{txt:(}.{txt:)}}    {ralign 12:{txt:(}.{txt:)}}    {ralign 12:{txt:(}.{txt:)}}    {ralign 12:{txt:(}.{txt:)}}   {txt}

{txt}2.bord      {res}      -0.0485***      -0.0737       -0.000882          0.0714        3.34e-14   {txt}
            {res} {ralign 12:{txt:(}0.0105{txt:)}}    {ralign 12:{txt:(}0.0609{txt:)}}    {ralign 12:{txt:(}0.00133{txt:)}}    {ralign 12:{txt:(}0.0701{txt:)}}    {ralign 12:{txt:(}9.12e-09{txt:)}}   {txt}

{txt}3.bord      {res}       -0.342***       -0.519***    0.0000850           0.135                   {txt}
            {res} {ralign 12:{txt:(}0.0222{txt:)}}    {ralign 12:{txt:(}0.0856{txt:)}}    {ralign 12:{txt:(}0.00356{txt:)}}    {ralign 12:{txt:(}0.120{txt:)}}                   {txt}

{txt}1.maxbord   {res}                                            0               0                   {txt}
            {res}                                 {ralign 12:{txt:(}.{txt:)}}    {ralign 12:{txt:(}.{txt:)}}                   {txt}

{txt}2.maxbord   {res}                                        0.260***      -0.0550                   {txt}
            {res}                                 {ralign 12:{txt:(}0.0651{txt:)}}    {ralign 12:{txt:(}0.111{txt:)}}                   {txt}

{txt}3.maxbord   {res}                                       -0.218**        -0.591***                {txt}
            {res}                                 {ralign 12:{txt:(}0.0693{txt:)}}    {ralign 12:{txt:(}0.154{txt:)}}                   {txt}

{txt}4.maxbord   {res}                                       -0.587***       -0.923***                {txt}
            {res}                                 {ralign 12:{txt:(}0.0790{txt:)}}    {ralign 12:{txt:(}0.208{txt:)}}                   {txt}

{txt}5.maxbord   {res}                                       -0.860***       -2.481***                {txt}
            {res}                                 {ralign 12:{txt:(}0.0903{txt:)}}    {ralign 12:{txt:(}0.481{txt:)}}                   {txt}

{txt}6.maxbord   {res}                                       -1.014***        3.848                   {txt}
            {res}                                 {ralign 12:{txt:(}0.115{txt:)}}    {ralign 12:{txt:(}2.924{txt:)}}                   {txt}

{txt}7.maxbord   {res}                                       -1.138***       -7.014***                {txt}
            {res}                                 {ralign 12:{txt:(}0.146{txt:)}}    {ralign 12:{txt:(}0.140{txt:)}}                   {txt}

{txt}8.maxbord   {res}                                       -1.450***                                {txt}
            {res}                                 {ralign 12:{txt:(}0.187{txt:)}}                                   {txt}

{txt}9.maxbord   {res}                                       -0.979***                                {txt}
            {res}                                 {ralign 12:{txt:(}0.246{txt:)}}                                   {txt}

{txt}10.maxbord  {res}                                       -1.438***                                {txt}
            {res}                                 {ralign 12:{txt:(}0.359{txt:)}}                                   {txt}

{txt}11.maxbord  {res}                                       -2.006***                                {txt}
            {res}                                 {ralign 12:{txt:(}0.513{txt:)}}                                   {txt}

{txt}12.maxbord  {res}                                       -0.737                                   {txt}
            {res}                                 {ralign 12:{txt:(}0.715{txt:)}}                                   {txt}

{txt}13.maxbord  {res}                                       -0.348                                   {txt}
            {res}                                 {ralign 12:{txt:(}0.831{txt:)}}                                   {txt}

{txt}14.maxbord  {res}                                        4.292**                                 {txt}
            {res}                                 {ralign 12:{txt:(}1.354{txt:)}}                                   {txt}

{txt}15.maxbord  {res}                                       -0.558***                                {txt}
            {res}                                 {ralign 12:{txt:(}0.0626{txt:)}}                                   {txt}

{txt}16.maxbord  {res}                                       -0.258***                                {txt}
            {res}                                 {ralign 12:{txt:(}0.0626{txt:)}}                                   {txt}

{txt}_cons       {res}        152.0***        152.2***        152.3***        152.3***        152.3***{txt}
            {res} {ralign 12:{txt:(}0.0379{txt:)}}    {ralign 12:{txt:(}0.0621{txt:)}}    {ralign 12:{txt:(}0.0625{txt:)}}    {ralign 12:{txt:(}0.0738{txt:)}}    {ralign 12:{txt:(}0.101{txt:)}}   {txt}
{txt}{hline 92}
{txt}N           {res}       188948           31978          188948           31978            7518   {txt}
{txt}{hline 92}
{txt}Standard errors in parentheses
{txt}* p<0.05, ** p<0.01, *** p<0.001
{res}{txt}(output written to {browse  `"exhibits\jde_momheight_india.csv"'})
(obs=188,948)

             {c |}     bord  maxbord
{hline 13}{c +}{hline 18}
        bord {c |}{res}   1.0000
     {txt}maxbord {c |}{res}   0.2670   1.0000

{txt}(obs=31,978)

             {c |}     bord  maxbord
{hline 13}{c +}{hline 18}
        bord {c |}{res}   1.0000
     {txt}maxbord {c |}{res}   0.8036   1.0000

{txt}(obs=7,518)

             {c |}     bord  maxbord
{hline 13}{c +}{hline 18}
        bord {c |}{res}   1.0000
     {txt}maxbord {c |}{res}        .        .


{txt}Linear regression                               Number of obs     = {res}   195,260
                                                {txt}F(2, 3849)        =  {res}  2295.42
                                                {txt}Prob > F          = {res}    0.0000
                                                {txt}R-squared         = {res}    0.0148
                                                {txt}Root MSE          =    {res}  .4937

{txt}{ralign 78:(Std. Err. adjusted for {res:3,850} clusters in cluster)}
{hline 13}{c TT}{hline 11}{hline 11}{hline 9}{hline 8}{hline 13}{hline 12}
{col 14}{c |}{col 26}    Robust
{col 1}    literate{col 14}{c |}      Coef.{col 26}   Std. Err.{col 38}      t{col 46}   P>|t|{col 54}     [95% Con{col 67}f. Interval]
{hline 13}{c +}{hline 11}{hline 11}{hline 9}{hline 8}{hline 13}{hline 12}
{space 8}bord {c |}
{space 10}2  {c |}{col 14}{res}{space 2}-.0436612{col 26}{space 2} .0009733{col 37}{space 1}  -44.86{col 46}{space 3}0.000{col 54}{space 4}-.0455694{col 67}{space 3}-.0417529
{txt}{space 10}3  {c |}{col 14}{res}{space 2}-.1570743{col 26}{space 2} .0023437{col 37}{space 1}  -67.02{col 46}{space 3}0.000{col 54}{space 4}-.1616694{col 67}{space 3}-.1524793
{txt}{space 12} {c |}
{space 7}_cons {c |}{col 14}{res}{space 2} .4992639{col 26}{space 2} .0048543{col 37}{space 1}  102.85{col 46}{space 3}0.000{col 54}{space 4} .4897467{col 67}{space 3} .5087812
{txt}{hline 13}{c BT}{hline 11}{hline 11}{hline 9}{hline 8}{hline 13}{hline 12}
{res}
{txt}Linear regression                               Number of obs     = {res}    31,982
                                                {txt}F(2, 3805)        =  {res}   572.03
                                                {txt}Prob > F          = {res}    0.0000
                                                {txt}R-squared         = {res}    0.0367
                                                {txt}Root MSE          =    {res} .48136

{txt}{ralign 78:(Std. Err. adjusted for {res:3,806} clusters in cluster)}
{hline 13}{c TT}{hline 11}{hline 11}{hline 9}{hline 8}{hline 13}{hline 12}
{col 14}{c |}{col 26}    Robust
{col 1}    literate{col 14}{c |}      Coef.{col 26}   Std. Err.{col 38}      t{col 46}   P>|t|{col 54}     [95% Con{col 67}f. Interval]
{hline 13}{c +}{hline 11}{hline 11}{hline 9}{hline 8}{hline 13}{hline 12}
{space 8}bord {c |}
{space 10}2  {c |}{col 14}{res}{space 2} -.074754{col 26}{space 2} .0049472{col 37}{space 1}  -15.11{col 46}{space 3}0.000{col 54}{space 4}-.0844533{col 67}{space 3}-.0650546
{txt}{space 10}3  {c |}{col 14}{res}{space 2}-.2498746{col 26}{space 2} .0073902{col 37}{space 1}  -33.81{col 46}{space 3}0.000{col 54}{space 4}-.2643638{col 67}{space 3}-.2353854
{txt}{space 12} {c |}
{space 7}_cons {c |}{col 14}{res}{space 2} .6783621{col 26}{space 2} .0058919{col 37}{space 1}  115.13{col 46}{space 3}0.000{col 54}{space 4} .6668105{col 67}{space 3} .6899137
{txt}{hline 13}{c BT}{hline 11}{hline 11}{hline 9}{hline 8}{hline 13}{hline 12}
{res}
{txt}Linear regression                               Number of obs     = {res}   195,260
                                                {txt}{help j_robustsingular:F(14, 3849) }      =  {res}        .
                                                {txt}Prob > F          = {res}         .
                                                {txt}R-squared         = {res}    0.1380
                                                {txt}Root MSE          =    {res} .46181

{txt}{ralign 78:(Std. Err. adjusted for {res:3,850} clusters in cluster)}
{hline 13}{c TT}{hline 11}{hline 11}{hline 9}{hline 8}{hline 13}{hline 12}
{col 14}{c |}{col 26}    Robust
{col 1}    literate{col 14}{c |}      Coef.{col 26}   Std. Err.{col 38}      t{col 46}   P>|t|{col 54}     [95% Con{col 67}f. Interval]
{hline 13}{c +}{hline 11}{hline 11}{hline 9}{hline 8}{hline 13}{hline 12}
{space 8}bord {c |}
{space 10}2  {c |}{col 14}{res}{space 2}-.0002706{col 26}{space 2} .0001077{col 37}{space 1}   -2.51{col 46}{space 3}0.012{col 54}{space 4}-.0004817{col 67}{space 3}-.0000595
{txt}{space 10}3  {c |}{col 14}{res}{space 2} .0000636{col 26}{space 2} .0002608{col 37}{space 1}    0.24{col 46}{space 3}0.807{col 54}{space 4}-.0004477{col 67}{space 3} .0005749
{txt}{space 12} {c |}
{space 5}maxbord {c |}
{space 10}2  {c |}{col 14}{res}{space 2}-.0370844{col 26}{space 2} .0051475{col 37}{space 1}   -7.20{col 46}{space 3}0.000{col 54}{space 4}-.0471765{col 67}{space 3}-.0269924
{txt}{space 10}3  {c |}{col 14}{res}{space 2} -.227068{col 26}{space 2} .0057929{col 37}{space 1}  -39.20{col 46}{space 3}0.000{col 54}{space 4}-.2384254{col 67}{space 3}-.2157105
{txt}{space 10}4  {c |}{col 14}{res}{space 2}-.3678499{col 26}{space 2}  .006466{col 37}{space 1}  -56.89{col 46}{space 3}0.000{col 54}{space 4} -.380527{col 67}{space 3}-.3551729
{txt}{space 10}5  {c |}{col 14}{res}{space 2}-.4627676{col 26}{space 2} .0073717{col 37}{space 1}  -62.78{col 46}{space 3}0.000{col 54}{space 4}-.4772205{col 67}{space 3}-.4483148
{txt}{space 10}6  {c |}{col 14}{res}{space 2}-.5200406{col 26}{space 2} .0083544{col 37}{space 1}  -62.25{col 46}{space 3}0.000{col 54}{space 4}  -.53642{col 67}{space 3}-.5036612
{txt}{space 10}7  {c |}{col 14}{res}{space 2}-.5555233{col 26}{space 2} .0093863{col 37}{space 1}  -59.18{col 46}{space 3}0.000{col 54}{space 4}-.5739259{col 67}{space 3}-.5371206
{txt}{space 10}8  {c |}{col 14}{res}{space 2}-.5758901{col 26}{space 2} .0108602{col 37}{space 1}  -53.03{col 46}{space 3}0.000{col 54}{space 4}-.5971823{col 67}{space 3}-.5545978
{txt}{space 10}9  {c |}{col 14}{res}{space 2}-.6092689{col 26}{space 2} .0128275{col 37}{space 1}  -47.50{col 46}{space 3}0.000{col 54}{space 4}-.6344182{col 67}{space 3}-.5841195
{txt}{space 9}10  {c |}{col 14}{res}{space 2} -.633544{col 26}{space 2} .0153902{col 37}{space 1}  -41.17{col 46}{space 3}0.000{col 54}{space 4}-.6637178{col 67}{space 3}-.6033702
{txt}{space 9}11  {c |}{col 14}{res}{space 2}-.5841752{col 26}{space 2}  .028812{col 37}{space 1}  -20.28{col 46}{space 3}0.000{col 54}{space 4}-.6406635{col 67}{space 3}-.5276869
{txt}{space 9}12  {c |}{col 14}{res}{space 2}-.6462121{col 26}{space 2} .0291248{col 37}{space 1}  -22.19{col 46}{space 3}0.000{col 54}{space 4}-.7033136{col 67}{space 3}-.5891105
{txt}{space 9}13  {c |}{col 14}{res}{space 2} -.581386{col 26}{space 2} .1085641{col 37}{space 1}   -5.36{col 46}{space 3}0.000{col 54}{space 4}-.7942347{col 67}{space 3}-.3685373
{txt}{space 9}14  {c |}{col 14}{res}{space 2}-.6967757{col 26}{space 2} .0056958{col 37}{space 1} -122.33{col 46}{space 3}0.000{col 54}{space 4}-.7079428{col 67}{space 3}-.6856086
{txt}{space 9}15  {c |}{col 14}{res}{space 2}-.6967757{col 26}{space 2} .0056958{col 37}{space 1} -122.33{col 46}{space 3}0.000{col 54}{space 4}-.7079428{col 67}{space 3}-.6856086
{txt}{space 9}16  {c |}{col 14}{res}{space 2}-.6967757{col 26}{space 2} .0056958{col 37}{space 1} -122.33{col 46}{space 3}0.000{col 54}{space 4}-.7079428{col 67}{space 3}-.6856086
{txt}{space 12} {c |}
{space 7}_cons {c |}{col 14}{res}{space 2} .6968447{col 26}{space 2} .0056947{col 37}{space 1}  122.37{col 46}{space 3}0.000{col 54}{space 4} .6856799{col 67}{space 3} .7080096
{txt}{hline 13}{c BT}{hline 11}{hline 11}{hline 9}{hline 8}{hline 13}{hline 12}
{res}
{txt}Linear regression                               Number of obs     = {res}    31,982
                                                {txt}{help j_robustsingular:F(7, 3805) }       =  {res}        .
                                                {txt}Prob > F          = {res}         .
                                                {txt}R-squared         = {res}    0.0609
                                                {txt}Root MSE          =    {res}  .4753

{txt}{ralign 78:(Std. Err. adjusted for {res:3,806} clusters in cluster)}
{hline 13}{c TT}{hline 11}{hline 11}{hline 9}{hline 8}{hline 13}{hline 12}
{col 14}{c |}{col 26}    Robust
{col 1}    literate{col 14}{c |}      Coef.{col 26}   Std. Err.{col 38}      t{col 46}   P>|t|{col 54}     [95% Con{col 67}f. Interval]
{hline 13}{c +}{hline 11}{hline 11}{hline 9}{hline 8}{hline 13}{hline 12}
{space 8}bord {c |}
{space 10}2  {c |}{col 14}{res}{space 2} .0140069{col 26}{space 2} .0060389{col 37}{space 1}    2.32{col 46}{space 3}0.020{col 54}{space 4} .0021672{col 67}{space 3} .0258467
{txt}{space 10}3  {c |}{col 14}{res}{space 2} .0283773{col 26}{space 2} .0103635{col 37}{space 1}    2.74{col 46}{space 3}0.006{col 54}{space 4} .0080587{col 67}{space 3} .0486959
{txt}{space 12} {c |}
{space 5}maxbord {c |}
{space 10}2  {c |}{col 14}{res}{space 2}-.0726084{col 26}{space 2} .0089761{col 37}{space 1}   -8.09{col 46}{space 3}0.000{col 54}{space 4}-.0902068{col 67}{space 3}  -.05501
{txt}{space 10}3  {c |}{col 14}{res}{space 2}-.2748563{col 26}{space 2} .0133016{col 37}{space 1}  -20.66{col 46}{space 3}0.000{col 54}{space 4}-.3009352{col 67}{space 3}-.2487774
{txt}{space 10}4  {c |}{col 14}{res}{space 2} -.427474{col 26}{space 2}  .018122{col 37}{space 1}  -23.59{col 46}{space 3}0.000{col 54}{space 4}-.4630038{col 67}{space 3}-.3919441
{txt}{space 10}5  {c |}{col 14}{res}{space 2}-.5473424{col 26}{space 2} .0350318{col 37}{space 1}  -15.62{col 46}{space 3}0.000{col 54}{space 4}-.6160253{col 67}{space 3}-.4786596
{txt}{space 10}6  {c |}{col 14}{res}{space 2}-.5174821{col 26}{space 2} .1388998{col 37}{space 1}   -3.73{col 46}{space 3}0.000{col 54}{space 4}-.7898074{col 67}{space 3}-.2451569
{txt}{space 10}7  {c |}{col 14}{res}{space 2}-.7397044{col 26}{space 2} .0124612{col 37}{space 1}  -59.36{col 46}{space 3}0.000{col 54}{space 4}-.7641357{col 67}{space 3} -.715273
{txt}{space 12} {c |}
{space 7}_cons {c |}{col 14}{res}{space 2} .7113271{col 26}{space 2} .0064306{col 37}{space 1}  110.62{col 46}{space 3}0.000{col 54}{space 4} .6987193{col 67}{space 3} .7239349
{txt}{hline 13}{c BT}{hline 11}{hline 11}{hline 9}{hline 8}{hline 13}{hline 12}
{res}
{txt}Linear regression                               Number of obs     = {res}     7,508
                                                {txt}{help j_robustsingular:F(0, 2269) }       =  {res}        .
                                                {txt}Prob > F          = {res}         .
                                                {txt}R-squared         = {res}    0.0000
                                                {txt}Root MSE          =    {res} .48133

{txt}{ralign 78:(Std. Err. adjusted for {res:2,270} clusters in cluster)}
{hline 13}{c TT}{hline 11}{hline 11}{hline 9}{hline 8}{hline 13}{hline 12}
{col 14}{c |}{col 26}    Robust
{col 1}    literate{col 14}{c |}      Coef.{col 26}   Std. Err.{col 38}      t{col 46}   P>|t|{col 54}     [95% Con{col 67}f. Interval]
{hline 13}{c +}{hline 11}{hline 11}{hline 9}{hline 8}{hline 13}{hline 12}
{space 6}2.bord {c |}{col 14}{res}{space 2} 8.78e-16{col 26}{space 2} 2.43e-10{col 37}{space 1}    0.00{col 46}{space 3}1.000{col 54}{space 4}-4.77e-10{col 67}{space 3} 4.77e-10
{txt}{space 7}_cons {c |}{col 14}{res}{space 2} .6355887{col 26}{space 2} .0090298{col 37}{space 1}   70.39{col 46}{space 3}0.000{col 54}{space 4} .6178812{col 67}{space 3} .6532962
{txt}{hline 13}{c BT}{hline 11}{hline 11}{hline 9}{hline 8}{hline 13}{hline 12}
{res}
{txt}{hline 92}
{txt}                      (1)             (2)             (3)             (4)             (5)   
{txt}                 literate        literate        literate        literate        literate   
{txt}{hline 92}
{txt}1.bord      {res}            0               0               0               0               0   {txt}
            {res} {ralign 12:{txt:(}.{txt:)}}    {ralign 12:{txt:(}.{txt:)}}    {ralign 12:{txt:(}.{txt:)}}    {ralign 12:{txt:(}.{txt:)}}    {ralign 12:{txt:(}.{txt:)}}   {txt}

{txt}2.bord      {res}      -0.0437***      -0.0748***    -0.000271*         0.0140*       8.78e-16   {txt}
            {res} {ralign 12:{txt:(}0.000973{txt:)}}    {ralign 12:{txt:(}0.00495{txt:)}}    {ralign 12:{txt:(}0.000108{txt:)}}    {ralign 12:{txt:(}0.00604{txt:)}}    {ralign 12:{txt:(}2.43e-10{txt:)}}   {txt}

{txt}3.bord      {res}       -0.157***       -0.250***    0.0000636          0.0284**                 {txt}
            {res} {ralign 12:{txt:(}0.00234{txt:)}}    {ralign 12:{txt:(}0.00739{txt:)}}    {ralign 12:{txt:(}0.000261{txt:)}}    {ralign 12:{txt:(}0.0104{txt:)}}                   {txt}

{txt}1.maxbord   {res}                                            0               0                   {txt}
            {res}                                 {ralign 12:{txt:(}.{txt:)}}    {ralign 12:{txt:(}.{txt:)}}                   {txt}

{txt}2.maxbord   {res}                                      -0.0371***      -0.0726***                {txt}
            {res}                                 {ralign 12:{txt:(}0.00515{txt:)}}    {ralign 12:{txt:(}0.00898{txt:)}}                   {txt}

{txt}3.maxbord   {res}                                       -0.227***       -0.275***                {txt}
            {res}                                 {ralign 12:{txt:(}0.00579{txt:)}}    {ralign 12:{txt:(}0.0133{txt:)}}                   {txt}

{txt}4.maxbord   {res}                                       -0.368***       -0.427***                {txt}
            {res}                                 {ralign 12:{txt:(}0.00647{txt:)}}    {ralign 12:{txt:(}0.0181{txt:)}}                   {txt}

{txt}5.maxbord   {res}                                       -0.463***       -0.547***                {txt}
            {res}                                 {ralign 12:{txt:(}0.00737{txt:)}}    {ralign 12:{txt:(}0.0350{txt:)}}                   {txt}

{txt}6.maxbord   {res}                                       -0.520***       -0.517***                {txt}
            {res}                                 {ralign 12:{txt:(}0.00835{txt:)}}    {ralign 12:{txt:(}0.139{txt:)}}                   {txt}

{txt}7.maxbord   {res}                                       -0.556***       -0.740***                {txt}
            {res}                                 {ralign 12:{txt:(}0.00939{txt:)}}    {ralign 12:{txt:(}0.0125{txt:)}}                   {txt}

{txt}8.maxbord   {res}                                       -0.576***                                {txt}
            {res}                                 {ralign 12:{txt:(}0.0109{txt:)}}                                   {txt}

{txt}9.maxbord   {res}                                       -0.609***                                {txt}
            {res}                                 {ralign 12:{txt:(}0.0128{txt:)}}                                   {txt}

{txt}10.maxbord  {res}                                       -0.634***                                {txt}
            {res}                                 {ralign 12:{txt:(}0.0154{txt:)}}                                   {txt}

{txt}11.maxbord  {res}                                       -0.584***                                {txt}
            {res}                                 {ralign 12:{txt:(}0.0288{txt:)}}                                   {txt}

{txt}12.maxbord  {res}                                       -0.646***                                {txt}
            {res}                                 {ralign 12:{txt:(}0.0291{txt:)}}                                   {txt}

{txt}13.maxbord  {res}                                       -0.581***                                {txt}
            {res}                                 {ralign 12:{txt:(}0.109{txt:)}}                                   {txt}

{txt}14.maxbord  {res}                                       -0.697***                                {txt}
            {res}                                 {ralign 12:{txt:(}0.00570{txt:)}}                                   {txt}

{txt}15.maxbord  {res}                                       -0.697***                                {txt}
            {res}                                 {ralign 12:{txt:(}0.00570{txt:)}}                                   {txt}

{txt}16.maxbord  {res}                                       -0.697***                                {txt}
            {res}                                 {ralign 12:{txt:(}0.00570{txt:)}}                                   {txt}

{txt}_cons       {res}        0.499***        0.678***        0.697***        0.711***        0.636***{txt}
            {res} {ralign 12:{txt:(}0.00485{txt:)}}    {ralign 12:{txt:(}0.00589{txt:)}}    {ralign 12:{txt:(}0.00569{txt:)}}    {ralign 12:{txt:(}0.00643{txt:)}}    {ralign 12:{txt:(}0.00903{txt:)}}   {txt}
{txt}{hline 92}
{txt}N           {res}       195260           31982          195260           31982            7508   {txt}
{txt}{hline 92}
{txt}Standard errors in parentheses
{txt}* p<0.05, ** p<0.01, *** p<0.001
{res}{txt}(output written to {browse  `"exhibits\jde_literate_india.csv"'})
(obs=195,260)

             {c |}     bord  maxbord
{hline 13}{c +}{hline 18}
        bord {c |}{res}   1.0000
     {txt}maxbord {c |}{res}   0.2681   1.0000

{txt}(obs=31,982)

             {c |}     bord  maxbord
{hline 13}{c +}{hline 18}
        bord {c |}{res}   1.0000
     {txt}maxbord {c |}{res}   0.8033   1.0000

{txt}(obs=7,508)

             {c |}     bord  maxbord
{hline 13}{c +}{hline 18}
        bord {c |}{res}   1.0000
     {txt}maxbord {c |}{res}        .        .

{txt}
{com}. 
. * Panels B and D for SSA:
. foreach var in momheight literate {c -(}
{txt}  2{com}. 
. reg `var' i.bord  if bord <=3&india == 0 , cluster(cluster)
{txt}  3{com}. est store first
{txt}  4{com}. reg `var' i.bord  if bord <=3&india == 0&hfa!=. , cluster(cluster)
{txt}  5{com}. est store second
{txt}  6{com}. reg `var' i.bord i.maxbord  if bord <=3&india == 0 , cluster(cluster)
{txt}  7{com}. est store third
{txt}  8{com}. reg `var' i.bord i.maxbord  if bord <=3&india == 0&hfa!=. , cluster(cluster)
{txt}  9{com}. est store fourth
{txt} 10{com}. reg `var' i.bord  if bord <=3&india == 0&hfa!=.&heightspermom==2&maxbord==2 , cluster(cluster)
{txt} 11{com}. est store fifth
{txt} 12{com}. 
. esttab first second third fourth fifth using "exhibits\jde_`var'_ssa", replace csv se  star(+ 0.1 * 0.05 ** 0.01 *** 0.001) 
{txt} 13{com}. 
. corr bord maxbord if bord <=3&india == 0&`var'!=.
{txt} 14{com}. corr bord maxbord if bord <=3&india == 0&hfa!=.&`var'!=.
{txt} 15{com}. corr bord maxbord if bord <=3&india == 0&hfa!=.&`var'!=.&heightspermom==2&maxbord==2
{txt} 16{com}. {c )-}

{txt}Linear regression                               Number of obs     = {res}   347,918
                                                {txt}F(2, 10473)       =  {res}    40.14
                                                {txt}Prob > F          = {res}    0.0000
                                                {txt}R-squared         = {res}    0.0001
                                                {txt}Root MSE          =    {res} 7.4731

{txt}{ralign 78:(Std. Err. adjusted for {res:10,474} clusters in cluster)}
{hline 13}{c TT}{hline 11}{hline 11}{hline 9}{hline 8}{hline 13}{hline 12}
{col 14}{c |}{col 26}    Robust
{col 1}   momheight{col 14}{c |}      Coef.{col 26}   Std. Err.{col 38}      t{col 46}   P>|t|{col 54}     [95% Con{col 67}f. Interval]
{hline 13}{c +}{hline 11}{hline 11}{hline 9}{hline 8}{hline 13}{hline 12}
{space 8}bord {c |}
{space 10}2  {c |}{col 14}{res}{space 2} .0735013{col 26}{space 2} .0102724{col 37}{space 1}    7.16{col 46}{space 3}0.000{col 54}{space 4} .0533654{col 67}{space 3} .0936372
{txt}{space 10}3  {c |}{col 14}{res}{space 2} .1472086{col 26}{space 2}  .016887{col 37}{space 1}    8.72{col 46}{space 3}0.000{col 54}{space 4} .1141069{col 67}{space 3} .1803103
{txt}{space 12} {c |}
{space 7}_cons {c |}{col 14}{res}{space 2}  158.233{col 26}{space 2} .0376985{col 37}{space 1} 4197.33{col 46}{space 3}0.000{col 54}{space 4} 158.1591{col 67}{space 3} 158.3069
{txt}{hline 13}{c BT}{hline 11}{hline 11}{hline 9}{hline 8}{hline 13}{hline 12}
{res}
{txt}Linear regression                               Number of obs     = {res}    68,360
                                                {txt}F(2, 10107)       =  {res}    12.64
                                                {txt}Prob > F          = {res}    0.0000
                                                {txt}R-squared         = {res}    0.0004
                                                {txt}Root MSE          =    {res} 7.3506

{txt}{ralign 78:(Std. Err. adjusted for {res:10,108} clusters in cluster)}
{hline 13}{c TT}{hline 11}{hline 11}{hline 9}{hline 8}{hline 13}{hline 12}
{col 14}{c |}{col 26}    Robust
{col 1}   momheight{col 14}{c |}      Coef.{col 26}   Std. Err.{col 38}      t{col 46}   P>|t|{col 54}     [95% Con{col 67}f. Interval]
{hline 13}{c +}{hline 11}{hline 11}{hline 9}{hline 8}{hline 13}{hline 12}
{space 8}bord {c |}
{space 10}2  {c |}{col 14}{res}{space 2} .1735138{col 26}{space 2} .0564726{col 37}{space 1}    3.07{col 46}{space 3}0.002{col 54}{space 4} .0628162{col 67}{space 3} .2842113
{txt}{space 10}3  {c |}{col 14}{res}{space 2} .3528288{col 26}{space 2} .0703252{col 37}{space 1}    5.02{col 46}{space 3}0.000{col 54}{space 4} .2149775{col 67}{space 3} .4906801
{txt}{space 12} {c |}
{space 7}_cons {c |}{col 14}{res}{space 2} 157.7621{col 26}{space 2} .0580093{col 37}{space 1} 2719.60{col 46}{space 3}0.000{col 54}{space 4} 157.6484{col 67}{space 3} 157.8759
{txt}{hline 13}{c BT}{hline 11}{hline 11}{hline 9}{hline 8}{hline 13}{hline 12}
{res}
{txt}Linear regression                               Number of obs     = {res}   347,918
                                                {txt}{help j_robustsingular:F(18, 10473) }     =  {res}        .
                                                {txt}Prob > F          = {res}         .
                                                {txt}R-squared         = {res}    0.0009
                                                {txt}Root MSE          =    {res} 7.4701

{txt}{ralign 78:(Std. Err. adjusted for {res:10,474} clusters in cluster)}
{hline 13}{c TT}{hline 11}{hline 11}{hline 9}{hline 8}{hline 13}{hline 12}
{col 14}{c |}{col 26}    Robust
{col 1}   momheight{col 14}{c |}      Coef.{col 26}   Std. Err.{col 38}      t{col 46}   P>|t|{col 54}     [95% Con{col 67}f. Interval]
{hline 13}{c +}{hline 11}{hline 11}{hline 9}{hline 8}{hline 13}{hline 12}
{space 8}bord {c |}
{space 10}2  {c |}{col 14}{res}{space 2}-.0069944{col 26}{space 2} .0021298{col 37}{space 1}   -3.28{col 46}{space 3}0.001{col 54}{space 4}-.0111693{col 67}{space 3}-.0028195
{txt}{space 10}3  {c |}{col 14}{res}{space 2}-.0075958{col 26}{space 2} .0044631{col 37}{space 1}   -1.70{col 46}{space 3}0.089{col 54}{space 4}-.0163443{col 67}{space 3} .0011527
{txt}{space 12} {c |}
{space 5}maxbord {c |}
{space 10}2  {c |}{col 14}{res}{space 2} .1574971{col 26}{space 2} .0644715{col 37}{space 1}    2.44{col 46}{space 3}0.015{col 54}{space 4} .0311208{col 67}{space 3} .2838734
{txt}{space 10}3  {c |}{col 14}{res}{space 2} .2626963{col 26}{space 2} .0676784{col 37}{space 1}    3.88{col 46}{space 3}0.000{col 54}{space 4} .1300337{col 67}{space 3} .3953589
{txt}{space 10}4  {c |}{col 14}{res}{space 2} .4221544{col 26}{space 2} .0722208{col 37}{space 1}    5.85{col 46}{space 3}0.000{col 54}{space 4} .2805879{col 67}{space 3} .5637209
{txt}{space 10}5  {c |}{col 14}{res}{space 2} .5302471{col 26}{space 2} .0788801{col 37}{space 1}    6.72{col 46}{space 3}0.000{col 54}{space 4} .3756271{col 67}{space 3} .6848671
{txt}{space 10}6  {c |}{col 14}{res}{space 2} .7606158{col 26}{space 2} .0831447{col 37}{space 1}    9.15{col 46}{space 3}0.000{col 54}{space 4} .5976363{col 67}{space 3} .9235953
{txt}{space 10}7  {c |}{col 14}{res}{space 2} .5790428{col 26}{space 2} .0992812{col 37}{space 1}    5.83{col 46}{space 3}0.000{col 54}{space 4} .3844327{col 67}{space 3} .7736528
{txt}{space 10}8  {c |}{col 14}{res}{space 2} .6190103{col 26}{space 2}  .100055{col 37}{space 1}    6.19{col 46}{space 3}0.000{col 54}{space 4} .4228833{col 67}{space 3} .8151372
{txt}{space 10}9  {c |}{col 14}{res}{space 2} .5368711{col 26}{space 2} .1242827{col 37}{space 1}    4.32{col 46}{space 3}0.000{col 54}{space 4} .2932534{col 67}{space 3} .7804888
{txt}{space 9}10  {c |}{col 14}{res}{space 2} .5910175{col 26}{space 2} .1506451{col 37}{space 1}    3.92{col 46}{space 3}0.000{col 54}{space 4} .2957244{col 67}{space 3} .8863107
{txt}{space 9}11  {c |}{col 14}{res}{space 2} .6558903{col 26}{space 2} .2083506{col 37}{space 1}    3.15{col 46}{space 3}0.002{col 54}{space 4} .2474835{col 67}{space 3} 1.064297
{txt}{space 9}12  {c |}{col 14}{res}{space 2} .9586971{col 26}{space 2} .2572593{col 37}{space 1}    3.73{col 46}{space 3}0.000{col 54}{space 4}   .45442{col 67}{space 3} 1.462974
{txt}{space 9}13  {c |}{col 14}{res}{space 2} .6383502{col 26}{space 2} .4766991{col 37}{space 1}    1.34{col 46}{space 3}0.181{col 54}{space 4}-.2960709{col 67}{space 3} 1.572771
{txt}{space 9}14  {c |}{col 14}{res}{space 2}  1.20484{col 26}{space 2} .5972945{col 37}{space 1}    2.02{col 46}{space 3}0.044{col 54}{space 4}  .034029{col 67}{space 3} 2.375651
{txt}{space 9}15  {c |}{col 14}{res}{space 2} .6299699{col 26}{space 2} 1.472217{col 37}{space 1}    0.43{col 46}{space 3}0.669{col 54}{space 4}-2.255857{col 67}{space 3} 3.515796
{txt}{space 9}16  {c |}{col 14}{res}{space 2}-.3831946{col 26}{space 2} 1.945686{col 37}{space 1}   -0.20{col 46}{space 3}0.844{col 54}{space 4}-4.197111{col 67}{space 3} 3.430721
{txt}{space 9}17  {c |}{col 14}{res}{space 2} 7.977539{col 26}{space 2} 2.236367{col 37}{space 1}    3.57{col 46}{space 3}0.000{col 54}{space 4} 3.593833{col 67}{space 3} 12.36125
{txt}{space 9}18  {c |}{col 14}{res}{space 2} 3.406805{col 26}{space 2} .0548817{col 37}{space 1}   62.08{col 46}{space 3}0.000{col 54}{space 4} 3.299227{col 67}{space 3} 3.514384
{txt}{space 12} {c |}
{space 7}_cons {c |}{col 14}{res}{space 2} 157.8981{col 26}{space 2} .0549011{col 37}{space 1} 2876.05{col 46}{space 3}0.000{col 54}{space 4} 157.7904{col 67}{space 3} 158.0057
{txt}{hline 13}{c BT}{hline 11}{hline 11}{hline 9}{hline 8}{hline 13}{hline 12}
{res}
{txt}Linear regression                               Number of obs     = {res}    68,360
                                                {txt}F(7, 10107)       =  {res}     4.44
                                                {txt}Prob > F          = {res}    0.0001
                                                {txt}R-squared         = {res}    0.0004
                                                {txt}Root MSE          =    {res} 7.3506

{txt}{ralign 78:(Std. Err. adjusted for {res:10,108} clusters in cluster)}
{hline 13}{c TT}{hline 11}{hline 11}{hline 9}{hline 8}{hline 13}{hline 12}
{col 14}{c |}{col 26}    Robust
{col 1}   momheight{col 14}{c |}      Coef.{col 26}   Std. Err.{col 38}      t{col 46}   P>|t|{col 54}     [95% Con{col 67}f. Interval]
{hline 13}{c +}{hline 11}{hline 11}{hline 9}{hline 8}{hline 13}{hline 12}
{space 8}bord {c |}
{space 10}2  {c |}{col 14}{res}{space 2} .1562997{col 26}{space 2} .0709148{col 37}{space 1}    2.20{col 46}{space 3}0.028{col 54}{space 4} .0172926{col 67}{space 3} .2953068
{txt}{space 10}3  {c |}{col 14}{res}{space 2} .2566363{col 26}{space 2} .1008029{col 37}{space 1}    2.55{col 46}{space 3}0.011{col 54}{space 4} .0590425{col 67}{space 3} .4542301
{txt}{space 12} {c |}
{space 5}maxbord {c |}
{space 10}2  {c |}{col 14}{res}{space 2}-.0120149{col 26}{space 2} .1018382{col 37}{space 1}   -0.12{col 46}{space 3}0.906{col 54}{space 4}-.2116379{col 67}{space 3} .1876082
{txt}{space 10}3  {c |}{col 14}{res}{space 2} .0709416{col 26}{space 2} .1269592{col 37}{space 1}    0.56{col 46}{space 3}0.576{col 54}{space 4}-.1779237{col 67}{space 3} .3198069
{txt}{space 10}4  {c |}{col 14}{res}{space 2} .2067094{col 26}{space 2} .1588326{col 37}{space 1}    1.30{col 46}{space 3}0.193{col 54}{space 4}-.1046341{col 67}{space 3} .5180529
{txt}{space 10}5  {c |}{col 14}{res}{space 2}-.3505221{col 26}{space 2} .3432543{col 37}{space 1}   -1.02{col 46}{space 3}0.307{col 54}{space 4}-1.023369{col 67}{space 3} .3223246
{txt}{space 10}6  {c |}{col 14}{res}{space 2}-1.193044{col 26}{space 2}  1.11545{col 37}{space 1}   -1.07{col 46}{space 3}0.285{col 54}{space 4}-3.379548{col 67}{space 3}   .99346
{txt}{space 12} {c |}
{space 7}_cons {c |}{col 14}{res}{space 2} 157.7629{col 26}{space 2} .0653631{col 37}{space 1} 2413.64{col 46}{space 3}0.000{col 54}{space 4} 157.6348{col 67}{space 3} 157.8911
{txt}{hline 13}{c BT}{hline 11}{hline 11}{hline 9}{hline 8}{hline 13}{hline 12}
{res}
{txt}Linear regression                               Number of obs     = {res}    12,758
                                                {txt}{help j_robustsingular:F(0, 4349) }       =  {res}        .
                                                {txt}Prob > F          = {res}         .
                                                {txt}R-squared         = {res}    0.0000
                                                {txt}Root MSE          =    {res} 7.4012

{txt}{ralign 78:(Std. Err. adjusted for {res:4,350} clusters in cluster)}
{hline 13}{c TT}{hline 11}{hline 11}{hline 9}{hline 8}{hline 13}{hline 12}
{col 14}{c |}{col 26}    Robust
{col 1}   momheight{col 14}{c |}      Coef.{col 26}   Std. Err.{col 38}      t{col 46}   P>|t|{col 54}     [95% Con{col 67}f. Interval]
{hline 13}{c +}{hline 11}{hline 11}{hline 9}{hline 8}{hline 13}{hline 12}
{space 6}2.bord {c |}{col 14}{res}{space 2} 9.48e-15{col 26}{space 2}        .{col 37}{space 1}       .{col 46}{space 3}    .{col 54}{space 4}        .{col 67}{space 3}        .
{txt}{space 7}_cons {c |}{col 14}{res}{space 2} 157.7525{col 26}{space 2} .0995728{col 37}{space 1} 1584.29{col 46}{space 3}0.000{col 54}{space 4} 157.5573{col 67}{space 3} 157.9477
{txt}{hline 13}{c BT}{hline 11}{hline 11}{hline 9}{hline 8}{hline 13}{hline 12}
{res}{txt}(output written to {browse  `"exhibits\jde_momheight_ssa.csv"'})
(obs=347,918)

             {c |}     bord  maxbord
{hline 13}{c +}{hline 18}
        bord {c |}{res}   1.0000
     {txt}maxbord {c |}{res}   0.2293   1.0000

{txt}(obs=68,360)

             {c |}     bord  maxbord
{hline 13}{c +}{hline 18}
        bord {c |}{res}   1.0000
     {txt}maxbord {c |}{res}   0.8268   1.0000

{txt}(obs=12,758)

             {c |}     bord  maxbord
{hline 13}{c +}{hline 18}
        bord {c |}{res}   1.0000
     {txt}maxbord {c |}{res}        .        .


{txt}Linear regression                               Number of obs     = {res}   451,379
                                                {txt}F(2, 10487)       =  {res}  2026.99
                                                {txt}Prob > F          = {res}    0.0000
                                                {txt}R-squared         = {res}    0.0033
                                                {txt}Root MSE          =    {res} .48659

{txt}{ralign 78:(Std. Err. adjusted for {res:10,488} clusters in cluster)}
{hline 13}{c TT}{hline 11}{hline 11}{hline 9}{hline 8}{hline 13}{hline 12}
{col 14}{c |}{col 26}    Robust
{col 1}    literate{col 14}{c |}      Coef.{col 26}   Std. Err.{col 38}      t{col 46}   P>|t|{col 54}     [95% Con{col 67}f. Interval]
{hline 13}{c +}{hline 11}{hline 11}{hline 9}{hline 8}{hline 13}{hline 12}
{space 8}bord {c |}
{space 10}2  {c |}{col 14}{res}{space 2} -.034602{col 26}{space 2}  .000668{col 37}{space 1}  -51.80{col 46}{space 3}0.000{col 54}{space 4}-.0359114{col 67}{space 3}-.0332926
{txt}{space 10}3  {c |}{col 14}{res}{space 2}-.0698943{col 26}{space 2} .0011185{col 37}{space 1}  -62.49{col 46}{space 3}0.000{col 54}{space 4}-.0720868{col 67}{space 3}-.0677017
{txt}{space 12} {c |}
{space 7}_cons {c |}{col 14}{res}{space 2} .4177034{col 26}{space 2} .0035836{col 37}{space 1}  116.56{col 46}{space 3}0.000{col 54}{space 4} .4106788{col 67}{space 3}  .424728
{txt}{hline 13}{c BT}{hline 11}{hline 11}{hline 9}{hline 8}{hline 13}{hline 12}
{res}
{txt}Linear regression                               Number of obs     = {res}    68,353
                                                {txt}F(2, 10097)       =  {res}   292.57
                                                {txt}Prob > F          = {res}    0.0000
                                                {txt}R-squared         = {res}    0.0086
                                                {txt}Root MSE          =    {res} .49737

{txt}{ralign 78:(Std. Err. adjusted for {res:10,098} clusters in cluster)}
{hline 13}{c TT}{hline 11}{hline 11}{hline 9}{hline 8}{hline 13}{hline 12}
{col 14}{c |}{col 26}    Robust
{col 1}    literate{col 14}{c |}      Coef.{col 26}   Std. Err.{col 38}      t{col 46}   P>|t|{col 54}     [95% Con{col 67}f. Interval]
{hline 13}{c +}{hline 11}{hline 11}{hline 9}{hline 8}{hline 13}{hline 12}
{space 8}bord {c |}
{space 10}2  {c |}{col 14}{res}{space 2}-.0597919{col 26}{space 2} .0038865{col 37}{space 1}  -15.38{col 46}{space 3}0.000{col 54}{space 4}-.0674102{col 67}{space 3}-.0521735
{txt}{space 10}3  {c |}{col 14}{res}{space 2}-.1148466{col 26}{space 2} .0047665{col 37}{space 1}  -24.09{col 46}{space 3}0.000{col 54}{space 4}-.1241899{col 67}{space 3}-.1055033
{txt}{space 12} {c |}
{space 7}_cons {c |}{col 14}{res}{space 2}  .531347{col 26}{space 2} .0049099{col 37}{space 1}  108.22{col 46}{space 3}0.000{col 54}{space 4} .5217228{col 67}{space 3} .5409713
{txt}{hline 13}{c BT}{hline 11}{hline 11}{hline 9}{hline 8}{hline 13}{hline 12}
{res}
{txt}Linear regression                               Number of obs     = {res}   451,379
                                                {txt}{help j_robustsingular:F(17, 10487) }     =  {res}        .
                                                {txt}Prob > F          = {res}         .
                                                {txt}R-squared         = {res}    0.0525
                                                {txt}Root MSE          =    {res} .47444

{txt}{ralign 78:(Std. Err. adjusted for {res:10,488} clusters in cluster)}
{hline 13}{c TT}{hline 11}{hline 11}{hline 9}{hline 8}{hline 13}{hline 12}
{col 14}{c |}{col 26}    Robust
{col 1}    literate{col 14}{c |}      Coef.{col 26}   Std. Err.{col 38}      t{col 46}   P>|t|{col 54}     [95% Con{col 67}f. Interval]
{hline 13}{c +}{hline 11}{hline 11}{hline 9}{hline 8}{hline 13}{hline 12}
{space 8}bord {c |}
{space 10}2  {c |}{col 14}{res}{space 2}-.0005471{col 26}{space 2} .0001232{col 37}{space 1}   -4.44{col 46}{space 3}0.000{col 54}{space 4}-.0007885{col 67}{space 3}-.0003056
{txt}{space 10}3  {c |}{col 14}{res}{space 2}-.0003123{col 26}{space 2} .0002554{col 37}{space 1}   -1.22{col 46}{space 3}0.221{col 54}{space 4}-.0008129{col 67}{space 3} .0001883
{txt}{space 12} {c |}
{space 5}maxbord {c |}
{space 10}2  {c |}{col 14}{res}{space 2}-.0503667{col 26}{space 2} .0038418{col 37}{space 1}  -13.11{col 46}{space 3}0.000{col 54}{space 4}-.0578973{col 67}{space 3}-.0428361
{txt}{space 10}3  {c |}{col 14}{res}{space 2}-.1025291{col 26}{space 2} .0040649{col 37}{space 1}  -25.22{col 46}{space 3}0.000{col 54}{space 4}-.1104972{col 67}{space 3}-.0945611
{txt}{space 10}4  {c |}{col 14}{res}{space 2}-.1517035{col 26}{space 2} .0044016{col 37}{space 1}  -34.47{col 46}{space 3}0.000{col 54}{space 4}-.1603314{col 67}{space 3}-.1430755
{txt}{space 10}5  {c |}{col 14}{res}{space 2}-.2052294{col 26}{space 2} .0046805{col 37}{space 1}  -43.85{col 46}{space 3}0.000{col 54}{space 4}-.2144039{col 67}{space 3}-.1960548
{txt}{space 10}6  {c |}{col 14}{res}{space 2}-.2540956{col 26}{space 2} .0049396{col 37}{space 1}  -51.44{col 46}{space 3}0.000{col 54}{space 4}-.2637781{col 67}{space 3} -.244413
{txt}{space 10}7  {c |}{col 14}{res}{space 2}-.2932122{col 26}{space 2} .0052443{col 37}{space 1}  -55.91{col 46}{space 3}0.000{col 54}{space 4}-.3034921{col 67}{space 3}-.2829324
{txt}{space 10}8  {c |}{col 14}{res}{space 2}-.3307751{col 26}{space 2} .0057605{col 37}{space 1}  -57.42{col 46}{space 3}0.000{col 54}{space 4}-.3420668{col 67}{space 3}-.3194835
{txt}{space 10}9  {c |}{col 14}{res}{space 2}-.3574561{col 26}{space 2} .0064408{col 37}{space 1}  -55.50{col 46}{space 3}0.000{col 54}{space 4}-.3700814{col 67}{space 3}-.3448308
{txt}{space 9}10  {c |}{col 14}{res}{space 2}-.3829282{col 26}{space 2} .0074756{col 37}{space 1}  -51.22{col 46}{space 3}0.000{col 54}{space 4}-.3975818{col 67}{space 3}-.3682746
{txt}{space 9}11  {c |}{col 14}{res}{space 2}-.3940197{col 26}{space 2} .0092838{col 37}{space 1}  -42.44{col 46}{space 3}0.000{col 54}{space 4}-.4122177{col 67}{space 3}-.3758217
{txt}{space 9}12  {c |}{col 14}{res}{space 2}-.4285185{col 26}{space 2} .0112498{col 37}{space 1}  -38.09{col 46}{space 3}0.000{col 54}{space 4}-.4505701{col 67}{space 3}-.4064668
{txt}{space 9}13  {c |}{col 14}{res}{space 2}-.4343863{col 26}{space 2} .0227405{col 37}{space 1}  -19.10{col 46}{space 3}0.000{col 54}{space 4} -.478962{col 67}{space 3}-.3898106
{txt}{space 9}14  {c |}{col 14}{res}{space 2}-.4759329{col 26}{space 2} .0280161{col 37}{space 1}  -16.99{col 46}{space 3}0.000{col 54}{space 4}-.5308499{col 67}{space 3} -.421016
{txt}{space 9}15  {c |}{col 14}{res}{space 2}-.3777514{col 26}{space 2}  .060276{col 37}{space 1}   -6.27{col 46}{space 3}0.000{col 54}{space 4}-.4959039{col 67}{space 3} -.259599
{txt}{space 9}16  {c |}{col 14}{res}{space 2}-.5595647{col 26}{space 2} .0043821{col 37}{space 1} -127.69{col 46}{space 3}0.000{col 54}{space 4}-.5681544{col 67}{space 3}-.5509749
{txt}{space 9}17  {c |}{col 14}{res}{space 2}-.5595933{col 26}{space 2} .0043822{col 37}{space 1} -127.70{col 46}{space 3}0.000{col 54}{space 4}-.5681833{col 67}{space 3}-.5510033
{txt}{space 9}18  {c |}{col 14}{res}{space 2}-.5595647{col 26}{space 2} .0043821{col 37}{space 1} -127.69{col 46}{space 3}0.000{col 54}{space 4}-.5681544{col 67}{space 3}-.5509749
{txt}{space 12} {c |}
{space 7}_cons {c |}{col 14}{res}{space 2} .5598511{col 26}{space 2} .0043822{col 37}{space 1}  127.76{col 46}{space 3}0.000{col 54}{space 4} .5512612{col 67}{space 3}  .568441
{txt}{hline 13}{c BT}{hline 11}{hline 11}{hline 9}{hline 8}{hline 13}{hline 12}
{res}
{txt}Linear regression                               Number of obs     = {res}    68,353
                                                {txt}F(7, 10097)       =  {res}   151.84
                                                {txt}Prob > F          = {res}    0.0000
                                                {txt}R-squared         = {res}    0.0187
                                                {txt}Root MSE          =    {res} .49485

{txt}{ralign 78:(Std. Err. adjusted for {res:10,098} clusters in cluster)}
{hline 13}{c TT}{hline 11}{hline 11}{hline 9}{hline 8}{hline 13}{hline 12}
{col 14}{c |}{col 26}    Robust
{col 1}    literate{col 14}{c |}      Coef.{col 26}   Std. Err.{col 38}      t{col 46}   P>|t|{col 54}     [95% Con{col 67}f. Interval]
{hline 13}{c +}{hline 11}{hline 11}{hline 9}{hline 8}{hline 13}{hline 12}
{space 8}bord {c |}
{space 10}2  {c |}{col 14}{res}{space 2} .0314647{col 26}{space 2} .0048453{col 37}{space 1}    6.49{col 46}{space 3}0.000{col 54}{space 4} .0219669{col 67}{space 3} .0409624
{txt}{space 10}3  {c |}{col 14}{res}{space 2} .0687505{col 26}{space 2} .0071818{col 37}{space 1}    9.57{col 46}{space 3}0.000{col 54}{space 4} .0546726{col 67}{space 3} .0828283
{txt}{space 12} {c |}
{space 5}maxbord {c |}
{space 10}2  {c |}{col 14}{res}{space 2}-.0935292{col 26}{space 2} .0070152{col 37}{space 1}  -13.33{col 46}{space 3}0.000{col 54}{space 4}-.1072804{col 67}{space 3}-.0797779
{txt}{space 10}3  {c |}{col 14}{res}{space 2}-.1863387{col 26}{space 2} .0090506{col 37}{space 1}  -20.59{col 46}{space 3}0.000{col 54}{space 4}-.2040796{col 67}{space 3}-.1685978
{txt}{space 10}4  {c |}{col 14}{res}{space 2}-.2835245{col 26}{space 2} .0108781{col 37}{space 1}  -26.06{col 46}{space 3}0.000{col 54}{space 4}-.3048477{col 67}{space 3}-.2622013
{txt}{space 10}5  {c |}{col 14}{res}{space 2}-.3552441{col 26}{space 2} .0213659{col 37}{space 1}  -16.63{col 46}{space 3}0.000{col 54}{space 4}-.3971255{col 67}{space 3}-.3133628
{txt}{space 10}6  {c |}{col 14}{res}{space 2}-.2932941{col 26}{space 2} .1044444{col 37}{space 1}   -2.81{col 46}{space 3}0.005{col 54}{space 4}-.4980259{col 67}{space 3}-.0885623
{txt}{space 12} {c |}
{space 7}_cons {c |}{col 14}{res}{space 2} .5647018{col 26}{space 2}  .005307{col 37}{space 1}  106.41{col 46}{space 3}0.000{col 54}{space 4} .5542991{col 67}{space 3} .5751045
{txt}{hline 13}{c BT}{hline 11}{hline 11}{hline 9}{hline 8}{hline 13}{hline 12}
{res}
{txt}Linear regression                               Number of obs     = {res}    12,766
                                                {txt}{help j_robustsingular:F(0, 4346) }       =  {res}        .
                                                {txt}Prob > F          = {res}         .
                                                {txt}R-squared         = {res}    0.0000
                                                {txt}Root MSE          =    {res} .49923

{txt}{ralign 78:(Std. Err. adjusted for {res:4,347} clusters in cluster)}
{hline 13}{c TT}{hline 11}{hline 11}{hline 9}{hline 8}{hline 13}{hline 12}
{col 14}{c |}{col 26}    Robust
{col 1}    literate{col 14}{c |}      Coef.{col 26}   Std. Err.{col 38}      t{col 46}   P>|t|{col 54}     [95% Con{col 67}f. Interval]
{hline 13}{c +}{hline 11}{hline 11}{hline 9}{hline 8}{hline 13}{hline 12}
{space 6}2.bord {c |}{col 14}{res}{space 2} 7.32e-16{col 26}{space 2}        .{col 37}{space 1}       .{col 46}{space 3}    .{col 54}{space 4}        .{col 67}{space 3}        .
{txt}{space 7}_cons {c |}{col 14}{res}{space 2} .4715651{col 26}{space 2} .0074127{col 37}{space 1}   63.62{col 46}{space 3}0.000{col 54}{space 4} .4570324{col 67}{space 3} .4860978
{txt}{hline 13}{c BT}{hline 11}{hline 11}{hline 9}{hline 8}{hline 13}{hline 12}
{res}{txt}(output written to {browse  `"exhibits\jde_literate_ssa.csv"'})
(obs=451,379)

             {c |}     bord  maxbord
{hline 13}{c +}{hline 18}
        bord {c |}{res}   1.0000
     {txt}maxbord {c |}{res}   0.2293   1.0000

{txt}(obs=68,353)

             {c |}     bord  maxbord
{hline 13}{c +}{hline 18}
        bord {c |}{res}   1.0000
     {txt}maxbord {c |}{res}   0.8271   1.0000

{txt}(obs=12,766)

             {c |}     bord  maxbord
{hline 13}{c +}{hline 18}
        bord {c |}{res}   1.0000
     {txt}maxbord {c |}{res}        .        .

{txt}
{com}. 
. 
. ***************************************************
. ** Figure 1: Sibsize is differently predictive in India and SSA
. ***************************************************
. 
. * Collapse to get means by maxbord category
. preserve
{txt}
{com}. keep if hfa !=.
{txt}(821,294 observations deleted)

{com}. collapse (mean) momheight mombmi  literate urban hfa electricity, by(india maxbord)
{txt}
{com}. 
. twoway (connected momheight maxbord if india == 1) (connected momheight maxbord if india == 0, ms(S) mcolor(dkorange) lc(dkorange)) if maxbord <=6, name(momheight, replace) graphr(c(white) lc(white)) xtitle("children ever born (fertility)") ytitle("mother's height (cm)")  legend(col(2) order(1 "India" 2 "Africa")) ylab(,nogrid) xsize(4) ysize(4)
{res}{txt}
{com}. graph export "exhibits\selectivity_height.pdf", as(pdf) replace
{txt}(file exhibits\selectivity_height.pdf written in PDF format)

{com}. twoway (connected mombmi maxbord if india == 1) (connected mombmi maxbord if india == 0, ms(S) mcolor(dkorange) lc(dkorange)) if maxbord <=6, name(mombmi, replace) graphr(c(white) lc(white)) xtitle("children ever born (fertility)") ytitle("mother's body mass index (BMI)")  legend(col(2) order(1 "India" 2 "Africa")) ylab(,nogrid) xsize(4) ysize(4)
{res}{txt}
{com}. graph export "exhibits\selectivity_mombmi.pdf", as(pdf) replace
{txt}(file exhibits\selectivity_mombmi.pdf written in PDF format)

{com}. twoway (connected literate maxbord if india == 1) (connected literate maxbord if india == 0, ms(S) mcolor(dkorange) lc(dkorange)) if maxbord <=6, name(momliterate, replace) graphr(c(white) lc(white)) xtitle("children ever born (fertility)") ytitle("mother literate") legend(col(2) order(1 "India" 2 "Africa")) ylab(,nogrid) xsize(4) ysize(4)
{res}{txt}
{com}. graph export "exhibits\selectivity_literate.pdf", as(pdf) replace
{txt}(file exhibits\selectivity_literate.pdf written in PDF format)

{com}. twoway (connected urban maxbord if india == 1) (connected urban maxbord if india == 0, ms(S) mcolor(dkorange) lc(dkorange)) if maxbord <=6, name(momurban, replace) graphr(c(white) lc(white)) xtitle("children ever born (fertility)") ytitle("urban residence")  legend(col(2) order(1 "India" 2 "Africa")) ylab(,nogrid) xsize(4) ysize(4)
{res}{txt}
{com}. graph export "exhibits\selectivity_urban.pdf", as(pdf) replace
{txt}(file exhibits\selectivity_urban.pdf written in PDF format)

{com}. twoway (connected hfa maxbord if india == 1) (connected hfa maxbord if india == 0, ms(S) mcolor(dkorange) lc(dkorange)) if maxbord <=6, name(momallhfa, replace) graphr(c(white) lc(white)) xtitle("children ever born (fertility)") ytitle("average height-for-age")  legend(col(2) order(1 "India" 2 "Africa")) ylab(,nogrid) xsize(4) ysize(4)
{res}{txt}
{com}. graph export "exhibits\selectivity_hfa.pdf", as(pdf) replace
{txt}(file exhibits\selectivity_hfa.pdf written in PDF format)

{com}. twoway (connected electricity maxbord if india == 1) (connected electricity maxbord if india == 0, ms(S) mcolor(dkorange) lc(dkorange)) if maxbord <=6, name(momaelectricity, replace) graphr(c(white) lc(white)) xtitle("children ever born (fertility)") ytitle("household has electricity")  legend(col(2) order(1 "India" 2 "Africa")) ylab(,nogrid) xsize(4) ysize(4)
{res}{txt}
{com}. graph export "exhibits\selectivity_electricity.pdf", as(pdf) replace
{txt}(file exhibits\selectivity_electricity.pdf written in PDF format)

{com}. 
. restore
{txt}
{com}. 
. 
. ***************************************************
. ** Figure 2: Non-parametric figures
. ***************************************************
. 
. * This produces Figure 2, panel a: Height by age
. 
. cap drop runner
{txt}
{com}. gen runner = hw1
{txt}(803,959 missing values generated)

{com}. replace runner = runner + 70 if maxbord==2
{txt}(41,325 real changes made)

{com}. replace runner = runner + 140 if maxbord==3
{txt}(32,306 real changes made)

{com}. replace runner = runner + 210 if maxbord==4
{txt}(24,333 real changes made)

{com}. 
. centile hw1 if bord==1&maxbord==1&india==1, centile(2.5 97.5)

{txt}{col 56}{hline 2} Binom. Interp. {hline 2}
    Variable {c |}       Obs  Percentile    Centile        [95% Conf. Interval]
{hline 13}{c +}{hline 61}
         hw1 {c |}{col 14}{res}    10,003{col 29}    2.5{col 39}        1{col 55}        1{col 67}        1{txt}
             {c |}{res}{col 29}   97.5{col 39}       56{col 55}       55{col 67}       56{txt}

{com}. local low_1_of_1 = r(c_1)
{txt}
{com}. local high_1_of_1 = r(c_2)
{txt}
{com}. centile hw1 if bord==1&maxbord==2&india==1, centile(2.5 97.5)

{txt}{col 56}{hline 2} Binom. Interp. {hline 2}
    Variable {c |}       Obs  Percentile    Centile        [95% Conf. Interval]
{hline 13}{c +}{hline 61}
         hw1 {c |}{col 14}{res}     4,716{col 29}    2.5{col 39}       20{col 55}       19{col 67} 20.86078{txt}
             {c |}{res}{col 29}   97.5{col 39}       59{col 55}       58{col 67}       59{txt}

{com}. local low_1_of_2 = r(c_1)
{txt}
{com}. local high_1_of_2 = r(c_2)
{txt}
{com}. centile hw1 if bord==2&maxbord==2&india==1, centile(2.5 97.5)

{txt}{col 56}{hline 2} Binom. Interp. {hline 2}
    Variable {c |}       Obs  Percentile    Centile        [95% Conf. Interval]
{hline 13}{c +}{hline 61}
         hw1 {c |}{col 14}{res}    10,497{col 29}    2.5{col 39}        1{col 55}        1{col 67}        1{txt}
             {c |}{res}{col 29}   97.5{col 39}       57{col 55}       57{col 67}       57{txt}

{com}. local low_2_of_2 = r(c_1)
{txt}
{com}. local high_2_of_2 = r(c_2)
{txt}
{com}. centile hw1 if bord==2&maxbord==3&india==1, centile(2.5 97.5)

{txt}{col 56}{hline 2} Binom. Interp. {hline 2}
    Variable {c |}       Obs  Percentile    Centile        [95% Conf. Interval]
{hline 13}{c +}{hline 61}
         hw1 {c |}{col 14}{res}     2,601{col 29}    2.5{col 39}       21{col 55}       20{col 67}       21{txt}
             {c |}{res}{col 29}   97.5{col 39}       59{col 55}       58{col 67}       59{txt}

{com}. local low_2_of_3 = r(c_1)
{txt}
{com}. local high_2_of_3 = r(c_2)
{txt}
{com}. centile hw1 if bord==3&maxbord==3&india==1, centile(2.5 97.5)

{txt}{col 56}{hline 2} Binom. Interp. {hline 2}
    Variable {c |}       Obs  Percentile    Centile        [95% Conf. Interval]
{hline 13}{c +}{hline 61}
         hw1 {c |}{col 14}{res}     6,006{col 29}    2.5{col 39}        1{col 55}        1{col 67}        2{txt}
             {c |}{res}{col 29}   97.5{col 39}       57{col 55}       57{col 67}       58{txt}

{com}. local low_3_of_3 = r(c_1)
{txt}
{com}. local high_3_of_3 = r(c_2)
{txt}
{com}. centile hw1 if bord==3&maxbord==4&india==1, centile(2.5 97.5)

{txt}{col 56}{hline 2} Binom. Interp. {hline 2}
    Variable {c |}       Obs  Percentile    Centile        [95% Conf. Interval]
{hline 13}{c +}{hline 61}
         hw1 {c |}{col 14}{res}     1,505{col 29}    2.5{col 39}       21{col 55}       19{col 67}       22{txt}
             {c |}{res}{col 29}   97.5{col 39}       59{col 55}       58{col 67}       59{txt}

{com}. local low_3_of_4 = r(c_1)
{txt}
{com}. local high_3_of_4 = r(c_2)
{txt}
{com}. centile hw1 if bord==4&maxbord==4&india==1, centile(2.5 97.5)

{txt}{col 56}{hline 2} Binom. Interp. {hline 2}
    Variable {c |}       Obs  Percentile    Centile        [95% Conf. Interval]
{hline 13}{c +}{hline 61}
         hw1 {c |}{col 14}{res}     3,545{col 29}    2.5{col 39}        1{col 55}        1{col 67}        1{txt}
             {c |}{res}{col 29}   97.5{col 39}       58{col 55}       57{col 67}       58{txt}

{com}. local low_4_of_4 = r(c_1)
{txt}
{com}. local high_4_of_4 = r(c_2)
{txt}
{com}. 
. #delimit ;
{txt}delimiter now ;
{com}. twoway
> (lpoly hfa runner if bord==1&maxbord==1&india==1&hw1>=`low_1_of_1'&hw1<=`high_1_of_1', bwidth(9) lc(forest_green) lp(longdash) lw(medthick))
> (lpoly hfa runner if bord==1&maxbord==2&india==1&hw1>=`low_1_of_2'&hw1<=`high_1_of_2', bwidth(9) lc(navy) lp(longdash) lw(medthick))
> (lpoly hfa runner if bord==2&maxbord==2&india==1&hw1>=`low_2_of_2'&hw1<=`high_2_of_2', bwidth(9) lc(navy) lw(medthick))
> (lpoly hfa runner if bord==2&maxbord==3&india==1&hw1>=`low_2_of_3'&hw1<=`high_2_of_3', bwidth(9) lc(maroon) lw(medthick))
> (lpoly hfa runner if bord==3&maxbord==3&india==1&hw1>=`low_3_of_3'&hw1<=`high_3_of_3', bwidth(9) lc(maroon) lp(dash_dot) lw(medthick))
> (lpoly hfa runner if bord==3&maxbord==4&india==1&hw1>=`low_3_of_4'&hw1<=`high_3_of_4', bwidth(9) lc(dkorange) lp(dash_dot)lw(medthick))
> (lpoly hfa runner if bord==4&maxbord==4&india==1&hw1>=`low_4_of_4'&hw1<=`high_4_of_4', bwidth(9) lc(dkorange) lp(shortdash) lw(medthick))
> 
> (lfit hfa runner if bord == 1000, lc(black) lp(longdash))
> (lfit hfa runner if bord == 1000, lc(black) lp(solid))
> (lfit hfa runner if bord == 1000, lc(black) lp(dash_dot))
> (lfit hfa runner if bord == 1000, lc(black) lp(shortdash))
> ,
> legend(order(8 "1st born" 9 "2nd born" 10 "3rd born" 11 "4th born" ) col(1) pos(8) ring(0))
> text(-0.8 30 "India" "sibsize of 1"  , place(c) c(black)  size(medlarge))
> text(-0.8 100 "India" "sibsize of 2"  , place(c) c(black)  size(medlarge))
> text(-0.8 170 "India" "sibsize of 3"  , place(c) c(black) size(medlarge))
> text(-0.8 240 "India" "sibsize of 4"  , place(c) c(black) size(medlarge))
> name(age_india, replace)
> graphr(c(white) lc(white)) ytitle("height-for-age {c -(}it:z{c )-}") xtitle("age (years)") ysize(5) xsize(12) 
> ysc(r(-2.5 -0.6))
> ylab(-2.5 "-2.5" -2 "-2.0" -1.5 "-1.5" -1 "-1.0", angle(horizontal) nogrid)
> xline(65 135 205, lw(thin) lc(gs10))
> xlab(0 "0" 12 "1" 24 "2" 36 "3" 48 "4" 60 "5" 70 "0" 82 "1" 94 "2" 106 "3" 118 "4" 130 "5" 140 "0" 152 "1" 164 "2" 176 "3" 188 "4" 200 "5" 210 "0" 222 "1" 234 "2" 246 "3" 258 "4" 270 "5")
> ;
{res}{txt}(note:  regress could not fit model)
(note:  regress could not fit model)
(note:  regress could not fit model)
(note:  regress could not fit model)
{res}{txt}
{com}. #delimit cr
{txt}delimiter now cr
{com}. 
. centile hw1 if bord==1&maxbord==1&india==0, centile(2.5 97.5)

{txt}{col 56}{hline 2} Binom. Interp. {hline 2}
    Variable {c |}       Obs  Percentile    Centile        [95% Conf. Interval]
{hline 13}{c +}{hline 61}
         hw1 {c |}{col 14}{res}    19,256{col 29}    2.5{col 39}        1{col 55}        1{col 67}        1{txt}
             {c |}{res}{col 29}   97.5{col 39}       53{col 55}       53{col 67}       54{txt}

{com}. local low_1_of_1 = r(c_1)
{txt}
{com}. local high_1_of_1 = r(c_2)
{txt}
{com}. centile hw1 if bord==1&maxbord==2&india==0, centile(2.5 97.5)

{txt}{col 56}{hline 2} Binom. Interp. {hline 2}
    Variable {c |}       Obs  Percentile    Centile        [95% Conf. Interval]
{hline 13}{c +}{hline 61}
         hw1 {c |}{col 14}{res}     7,995{col 29}    2.5{col 39}       22{col 55}       22{col 67}       23{txt}
             {c |}{res}{col 29}   97.5{col 39}       58{col 55}       58{col 67}       59{txt}

{com}. local low_1_of_2 = r(c_1)
{txt}
{com}. local high_1_of_2 = r(c_2)
{txt}
{com}. centile hw1 if bord==2&maxbord==2&india==0, centile(2.5 97.5)

{txt}{col 56}{hline 2} Binom. Interp. {hline 2}
    Variable {c |}       Obs  Percentile    Centile        [95% Conf. Interval]
{hline 13}{c +}{hline 61}
         hw1 {c |}{col 14}{res}    18,117{col 29}    2.5{col 39}        1{col 55}        1{col 67}        1{txt}
             {c |}{res}{col 29}   97.5{col 39}       54{col 55}       54{col 67}       54{txt}

{com}. local low_2_of_2 = r(c_1)
{txt}
{com}. local high_2_of_2 = r(c_2)
{txt}
{com}. centile hw1 if bord==2&maxbord==3&india==0, centile(2.5 97.5)

{txt}{col 56}{hline 2} Binom. Interp. {hline 2}
    Variable {c |}       Obs  Percentile    Centile        [95% Conf. Interval]
{hline 13}{c +}{hline 61}
         hw1 {c |}{col 14}{res}     6,965{col 29}    2.5{col 39}       24{col 55}       23{col 67}       24{txt}
             {c |}{res}{col 29}   97.5{col 39}       59{col 55}       58{col 67}       59{txt}

{com}. local low_2_of_3 = r(c_1)
{txt}
{com}. local high_2_of_3 = r(c_2)
{txt}
{com}. centile hw1 if bord==3&maxbord==3&india==0, centile(2.5 97.5)

{txt}{col 56}{hline 2} Binom. Interp. {hline 2}
    Variable {c |}       Obs  Percentile    Centile        [95% Conf. Interval]
{hline 13}{c +}{hline 61}
         hw1 {c |}{col 14}{res}    15,234{col 29}    2.5{col 39}        1{col 55}        1{col 67}        1{txt}
             {c |}{res}{col 29}   97.5{col 39}       54{col 55}       54{col 67}       55{txt}

{com}. local low_3_of_3 = r(c_1)
{txt}
{com}. local high_3_of_3 = r(c_2)
{txt}
{com}. centile hw1 if bord==3&maxbord==4&india==0, centile(2.5 97.5)

{txt}{col 56}{hline 2} Binom. Interp. {hline 2}
    Variable {c |}       Obs  Percentile    Centile        [95% Conf. Interval]
{hline 13}{c +}{hline 61}
         hw1 {c |}{col 14}{res}     5,744{col 29}    2.5{col 39}       24{col 55}       24{col 67}       25{txt}
             {c |}{res}{col 29}   97.5{col 39}       59{col 55} 58.25582{col 67}       59{txt}

{com}. local low_3_of_4 = r(c_1)
{txt}
{com}. local high_3_of_4 = r(c_2)
{txt}
{com}. centile hw1 if bord==4&maxbord==4&india==0, centile(2.5 97.5)

{txt}{col 56}{hline 2} Binom. Interp. {hline 2}
    Variable {c |}       Obs  Percentile    Centile        [95% Conf. Interval]
{hline 13}{c +}{hline 61}
         hw1 {c |}{col 14}{res}    12,440{col 29}    2.5{col 39}        1{col 55}        1{col 67}        1{txt}
             {c |}{res}{col 29}   97.5{col 39}       55{col 55}       54{col 67}       55{txt}

{com}. local low_4_of_4 = r(c_1)
{txt}
{com}. local high_4_of_4 = r(c_2)
{txt}
{com}. 
. #delimit ;
{txt}delimiter now ;
{com}. twoway
> (lpoly hfa runner if bord==1&maxbord==1&india==0&hw1>=`low_1_of_1'&hw1<=`high_1_of_1', bwidth(9) lc(forest_green) lp(longdash) lw(medthick))
> (lpoly hfa runner if bord==1&maxbord==2&india==0&hw1>=`low_1_of_2'&hw1<=`high_1_of_2', bwidth(9) lc(navy) lp(longdash)  lw(medthick))
> (lpoly hfa runner if bord==2&maxbord==2&india==0&hw1>=`low_2_of_2'&hw1<=`high_2_of_2', bwidth(9) lc(navy) lw(medthick))
> (lpoly hfa runner if bord==2&maxbord==3&india==0&hw1>=`low_2_of_3'&hw1<=`high_2_of_3', bwidth(9) lc(maroon) lw(medthick))
> (lpoly hfa runner if bord==3&maxbord==3&india==0&hw1>=`low_3_of_3'&hw1<=`high_3_of_3', bwidth(9) lc(maroon) lp(dash_dot) lw(medthick))
> (lpoly hfa runner if bord==3&maxbord==4&india==0&hw1>=`low_3_of_4'&hw1<=`high_3_of_4', bwidth(9) lc(dkorange) lp(dash_dot)lw(medthick))
> (lpoly hfa runner if bord==4&maxbord==4&india==0&hw1>=`low_4_of_4'&hw1<=`high_4_of_4', bwidth(9) lc(dkorange) lp(shortdash) lw(medthick))
> (lfit hfa runner if bord == 1000, lc(black) lp(longdash))
> (lfit hfa runner if bord == 1000, lc(black) lp(solid))
> (lfit hfa runner if bord == 1000, lc(black) lp(dash_dot))
> ,
> legend(off)
> text(-0.8 30 "SSA" "sibsize of 1"  , place(c) c(black)  size(medlarge))
> text(-0.8 100 "SSA" "sibsize of 2"  , place(c) c(black)  size(medlarge))
> text(-0.8 170 "SSA" "sibsize of 3"  , place(c) c(black) size(medlarge))
> text(-0.8 240 "India" "sibsize of 4"  , place(c) c(black) size(medlarge))
> name(age_ssa, replace)
> graphr(c(white) lc(white)) ytitle("height-for-age {c -(}it:z{c )-} (HAZ)") xtitle("age (years)") ysize(5) xsize(12) 
> ysc(r(-2.5 -0.6))
> ylab(-2.5 "-2.5" -2 "-2.0" -1.5 "-1.5" -1 "-1.0", angle(horizontal) nogrid)
> xline(65 135 205, lw(thin) lc(gs10))
> xlab(0 "0" 12 "1" 24 "2" 36 "3" 48 "4" 60 "5" 70 "0" 82 "1" 94 "2" 106 "3" 118 "4" 130 "5" 140 "0" 152 "1" 164 "2" 176 "3" 188 "4" 200 "5" 210 "0" 222 "1" 234 "2" 246 "3" 258 "4" 270 "5");
{res}{txt}(note:  regress could not fit model)
(note:  regress could not fit model)
(note:  regress could not fit model)
{res}{txt}
{com}. #delimit cr
{txt}delimiter now cr
{com}. 
. graph combine age_india age_ssa, col(1) graphr(c(white) lc(white)) scale(0.8)
{res}{txt}
{com}. 
. graph save exhibits/haz_by_age, replace
{res}{txt}(file exhibits/haz_by_age.gph saved)

{com}. graph export exhibits/haz_by_age.pdf, as(pdf) replace
{txt}(file exhibits/haz_by_age.pdf written in PDF format)

{com}. 
. * Next we move towards the Blake-Black curves, panels b and c
. 
. * First, make residuals of height-for-age after age and sex:
. reg hfa i.agesex

{txt}      Source {c |}       SS           df       MS      Number of obs   ={res}   166,153
{txt}{hline 13}{c +}{hline 34}   F(119, 166033)  = {res}   136.66
{txt}       Model {c |} {res} 50878.5441       119   427.55079   {txt}Prob > F        ={res}    0.0000
{txt}    Residual {c |} {res} 519428.282   166,033  3.12846411   {txt}R-squared       ={res}    0.0892
{txt}{hline 13}{c +}{hline 34}   Adj R-squared   ={res}    0.0886
{txt}       Total {c |} {res} 570306.826   166,152  3.43244033   {txt}Root MSE        =   {res} 1.7687

{txt}{hline 13}{c TT}{hline 11}{hline 11}{hline 9}{hline 8}{hline 13}{hline 12}
{col 1}         hfa{col 14}{c |}      Coef.{col 26}   Std. Err.{col 38}      t{col 46}   P>|t|{col 54}     [95% Con{col 67}f. Interval]
{hline 13}{c +}{hline 11}{hline 11}{hline 9}{hline 8}{hline 13}{hline 12}
{space 6}agesex {c |}
{space 10}2  {c |}{col 14}{res}{space 2} -.600609{col 26}{space 2} .0804808{col 37}{space 1}   -7.46{col 46}{space 3}0.000{col 54}{space 4}-.7583496{col 67}{space 3}-.4428684
{txt}{space 10}3  {c |}{col 14}{res}{space 2}-.5298975{col 26}{space 2} .0792313{col 37}{space 1}   -6.69{col 46}{space 3}0.000{col 54}{space 4}-.6851891{col 67}{space 3} -.374606
{txt}{space 10}4  {c |}{col 14}{res}{space 2}-.5635348{col 26}{space 2} .0792622{col 37}{space 1}   -7.11{col 46}{space 3}0.000{col 54}{space 4}-.7188871{col 67}{space 3}-.4081825
{txt}{space 10}5  {c |}{col 14}{res}{space 2}-.7248698{col 26}{space 2}  .079011{col 37}{space 1}   -9.17{col 46}{space 3}0.000{col 54}{space 4}-.8797297{col 67}{space 3}-.5700098
{txt}{space 10}6  {c |}{col 14}{res}{space 2}-.8397788{col 26}{space 2} .0789146{col 37}{space 1}  -10.64{col 46}{space 3}0.000{col 54}{space 4}-.9944498{col 67}{space 3}-.6851078
{txt}{space 10}7  {c |}{col 14}{res}{space 2}-.9880472{col 26}{space 2} .0788487{col 37}{space 1}  -12.53{col 46}{space 3}0.000{col 54}{space 4}-1.142589{col 67}{space 3}-.8335054
{txt}{space 10}8  {c |}{col 14}{res}{space 2}-1.033489{col 26}{space 2} .0790635{col 37}{space 1}  -13.07{col 46}{space 3}0.000{col 54}{space 4}-1.188452{col 67}{space 3}-.8785265
{txt}{space 10}9  {c |}{col 14}{res}{space 2} -1.12959{col 26}{space 2}  .078856{col 37}{space 1}  -14.32{col 46}{space 3}0.000{col 54}{space 4}-1.284146{col 67}{space 3}-.9750336
{txt}{space 9}10  {c |}{col 14}{res}{space 2}-1.167034{col 26}{space 2} .0797527{col 37}{space 1}  -14.63{col 46}{space 3}0.000{col 54}{space 4}-1.323348{col 67}{space 3}-1.010721
{txt}{space 9}11  {c |}{col 14}{res}{space 2} -1.42991{col 26}{space 2} .0802536{col 37}{space 1}  -17.82{col 46}{space 3}0.000{col 54}{space 4}-1.587205{col 67}{space 3}-1.272615
{txt}{space 9}12  {c |}{col 14}{res}{space 2}-1.511627{col 26}{space 2} .0809476{col 37}{space 1}  -18.67{col 46}{space 3}0.000{col 54}{space 4}-1.670282{col 67}{space 3}-1.352971
{txt}{space 9}13  {c |}{col 14}{res}{space 2}-1.660089{col 26}{space 2} .0786408{col 37}{space 1}  -21.11{col 46}{space 3}0.000{col 54}{space 4}-1.814223{col 67}{space 3}-1.505955
{txt}{space 9}14  {c |}{col 14}{res}{space 2}-1.797755{col 26}{space 2} .0787763{col 37}{space 1}  -22.82{col 46}{space 3}0.000{col 54}{space 4}-1.952155{col 67}{space 3}-1.643355
{txt}{space 9}15  {c |}{col 14}{res}{space 2}-1.917488{col 26}{space 2} .0790937{col 37}{space 1}  -24.24{col 46}{space 3}0.000{col 54}{space 4} -2.07251{col 67}{space 3}-1.762466
{txt}{space 9}16  {c |}{col 14}{res}{space 2}-2.033959{col 26}{space 2} .0797195{col 37}{space 1}  -25.51{col 46}{space 3}0.000{col 54}{space 4}-2.190207{col 67}{space 3}-1.877711
{txt}{space 9}17  {c |}{col 14}{res}{space 2}-2.162222{col 26}{space 2} .0802446{col 37}{space 1}  -26.95{col 46}{space 3}0.000{col 54}{space 4}  -2.3195{col 67}{space 3}-2.004944
{txt}{space 9}18  {c |}{col 14}{res}{space 2}-2.126503{col 26}{space 2} .0799901{col 37}{space 1}  -26.58{col 46}{space 3}0.000{col 54}{space 4}-2.283282{col 67}{space 3}-1.969724
{txt}{space 9}19  {c |}{col 14}{res}{space 2}-2.281787{col 26}{space 2} .0797527{col 37}{space 1}  -28.61{col 46}{space 3}0.000{col 54}{space 4}  -2.4381{col 67}{space 3}-2.125473
{txt}{space 9}20  {c |}{col 14}{res}{space 2}-2.345087{col 26}{space 2}  .081341{col 37}{space 1}  -28.83{col 46}{space 3}0.000{col 54}{space 4}-2.504514{col 67}{space 3} -2.18566
{txt}{space 9}21  {c |}{col 14}{res}{space 2}-2.409951{col 26}{space 2} .0814557{col 37}{space 1}  -29.59{col 46}{space 3}0.000{col 54}{space 4}-2.569602{col 67}{space 3}  -2.2503
{txt}{space 9}22  {c |}{col 14}{res}{space 2}-2.345284{col 26}{space 2} .0823559{col 37}{space 1}  -28.48{col 46}{space 3}0.000{col 54}{space 4}  -2.5067{col 67}{space 3}-2.183868
{txt}{space 9}23  {c |}{col 14}{res}{space 2}-2.357769{col 26}{space 2} .0828776{col 37}{space 1}  -28.45{col 46}{space 3}0.000{col 54}{space 4}-2.520207{col 67}{space 3}-2.195331
{txt}{space 9}24  {c |}{col 14}{res}{space 2} -2.38345{col 26}{space 2} .0829152{col 37}{space 1}  -28.75{col 46}{space 3}0.000{col 54}{space 4}-2.545962{col 67}{space 3}-2.220938
{txt}{space 9}25  {c |}{col 14}{res}{space 2}-2.080392{col 26}{space 2} .0797112{col 37}{space 1}  -26.10{col 46}{space 3}0.000{col 54}{space 4}-2.236624{col 67}{space 3} -1.92416
{txt}{space 9}26  {c |}{col 14}{res}{space 2}-2.118567{col 26}{space 2} .0793324{col 37}{space 1}  -26.70{col 46}{space 3}0.000{col 54}{space 4}-2.274057{col 67}{space 3}-1.963077
{txt}{space 9}27  {c |}{col 14}{res}{space 2}-2.143282{col 26}{space 2} .0801382{col 37}{space 1}  -26.74{col 46}{space 3}0.000{col 54}{space 4}-2.300351{col 67}{space 3}-1.986212
{txt}{space 9}28  {c |}{col 14}{res}{space 2} -2.12869{col 26}{space 2} .0804256{col 37}{space 1}  -26.47{col 46}{space 3}0.000{col 54}{space 4}-2.286322{col 67}{space 3}-1.971057
{txt}{space 9}29  {c |}{col 14}{res}{space 2}-2.189673{col 26}{space 2} .0802715{col 37}{space 1}  -27.28{col 46}{space 3}0.000{col 54}{space 4}-2.347004{col 67}{space 3}-2.032343
{txt}{space 9}30  {c |}{col 14}{res}{space 2}-2.211196{col 26}{space 2} .0813514{col 37}{space 1}  -27.18{col 46}{space 3}0.000{col 54}{space 4}-2.370643{col 67}{space 3}-2.051749
{txt}{space 9}31  {c |}{col 14}{res}{space 2}-2.187388{col 26}{space 2} .0820106{col 37}{space 1}  -26.67{col 46}{space 3}0.000{col 54}{space 4}-2.348127{col 67}{space 3}-2.026649
{txt}{space 9}32  {c |}{col 14}{res}{space 2}-2.264537{col 26}{space 2} .0811569{col 37}{space 1}  -27.90{col 46}{space 3}0.000{col 54}{space 4}-2.423603{col 67}{space 3}-2.105471
{txt}{space 9}33  {c |}{col 14}{res}{space 2} -2.25302{col 26}{space 2} .0824149{col 37}{space 1}  -27.34{col 46}{space 3}0.000{col 54}{space 4}-2.414551{col 67}{space 3}-2.091488
{txt}{space 9}34  {c |}{col 14}{res}{space 2} -2.23567{col 26}{space 2} .0819545{col 37}{space 1}  -27.28{col 46}{space 3}0.000{col 54}{space 4}-2.396299{col 67}{space 3}-2.075041
{txt}{space 9}35  {c |}{col 14}{res}{space 2}-2.297833{col 26}{space 2} .0831446{col 37}{space 1}  -27.64{col 46}{space 3}0.000{col 54}{space 4}-2.460795{col 67}{space 3}-2.134872
{txt}{space 9}36  {c |}{col 14}{res}{space 2}-2.361605{col 26}{space 2} .0827041{col 37}{space 1}  -28.55{col 46}{space 3}0.000{col 54}{space 4}-2.523704{col 67}{space 3}-2.199507
{txt}{space 9}37  {c |}{col 14}{res}{space 2}-2.120554{col 26}{space 2} .0803436{col 37}{space 1}  -26.39{col 46}{space 3}0.000{col 54}{space 4}-2.278025{col 67}{space 3}-1.963082
{txt}{space 9}38  {c |}{col 14}{res}{space 2}-2.090678{col 26}{space 2}  .079459{col 37}{space 1}  -26.31{col 46}{space 3}0.000{col 54}{space 4}-2.246416{col 67}{space 3} -1.93494
{txt}{space 9}39  {c |}{col 14}{res}{space 2}-2.076338{col 26}{space 2} .0797112{col 37}{space 1}  -26.05{col 46}{space 3}0.000{col 54}{space 4} -2.23257{col 67}{space 3}-1.920105
{txt}{space 9}40  {c |}{col 14}{res}{space 2}-2.071615{col 26}{space 2} .0797611{col 37}{space 1}  -25.97{col 46}{space 3}0.000{col 54}{space 4}-2.227945{col 67}{space 3}-1.915285
{txt}{space 9}41  {c |}{col 14}{res}{space 2}-2.166587{col 26}{space 2} .0805457{col 37}{space 1}  -26.90{col 46}{space 3}0.000{col 54}{space 4}-2.324455{col 67}{space 3}-2.008719
{txt}{space 9}42  {c |}{col 14}{res}{space 2} -2.07156{col 26}{space 2}  .081228{col 37}{space 1}  -25.50{col 46}{space 3}0.000{col 54}{space 4}-2.230765{col 67}{space 3}-1.912355
{txt}{space 9}43  {c |}{col 14}{res}{space 2}-2.098932{col 26}{space 2} .0815828{col 37}{space 1}  -25.73{col 46}{space 3}0.000{col 54}{space 4}-2.258833{col 67}{space 3}-1.939032
{txt}{space 9}44  {c |}{col 14}{res}{space 2}-2.114898{col 26}{space 2} .0834068{col 37}{space 1}  -25.36{col 46}{space 3}0.000{col 54}{space 4}-2.278373{col 67}{space 3}-1.951423
{txt}{space 9}45  {c |}{col 14}{res}{space 2} -2.20534{col 26}{space 2}  .082991{col 37}{space 1}  -26.57{col 46}{space 3}0.000{col 54}{space 4}   -2.368{col 67}{space 3}-2.042679
{txt}{space 9}46  {c |}{col 14}{res}{space 2}-2.218569{col 26}{space 2} .0829152{col 37}{space 1}  -26.76{col 46}{space 3}0.000{col 54}{space 4}-2.381081{col 67}{space 3}-2.056057
{txt}{space 9}47  {c |}{col 14}{res}{space 2}-2.168126{col 26}{space 2} .0833405{col 37}{space 1}  -26.02{col 46}{space 3}0.000{col 54}{space 4}-2.331472{col 67}{space 3}-2.004781
{txt}{space 9}48  {c |}{col 14}{res}{space 2} -2.15007{col 26}{space 2} .0826674{col 37}{space 1}  -26.01{col 46}{space 3}0.000{col 54}{space 4}-2.312097{col 67}{space 3}-1.988044
{txt}{space 9}49  {c |}{col 14}{res}{space 2}-1.968883{col 26}{space 2}  .081519{col 37}{space 1}  -24.15{col 46}{space 3}0.000{col 54}{space 4}-2.128658{col 67}{space 3}-1.809107
{txt}{space 9}50  {c |}{col 14}{res}{space 2}-1.896577{col 26}{space 2} .0803891{col 37}{space 1}  -23.59{col 46}{space 3}0.000{col 54}{space 4}-2.054138{col 67}{space 3}-1.739016
{txt}{space 9}51  {c |}{col 14}{res}{space 2}-1.934301{col 26}{space 2} .0802179{col 37}{space 1}  -24.11{col 46}{space 3}0.000{col 54}{space 4}-2.091526{col 67}{space 3}-1.777076
{txt}{space 9}52  {c |}{col 14}{res}{space 2}-2.020355{col 26}{space 2} .0802179{col 37}{space 1}  -25.19{col 46}{space 3}0.000{col 54}{space 4} -2.17758{col 67}{space 3} -1.86313
{txt}{space 9}53  {c |}{col 14}{res}{space 2}-1.962908{col 26}{space 2} .0808499{col 37}{space 1}  -24.28{col 46}{space 3}0.000{col 54}{space 4}-2.121372{col 67}{space 3}-1.804444
{txt}{space 9}54  {c |}{col 14}{res}{space 2}-1.978003{col 26}{space 2} .0814138{col 37}{space 1}  -24.30{col 46}{space 3}0.000{col 54}{space 4}-2.137572{col 67}{space 3}-1.818434
{txt}{space 9}55  {c |}{col 14}{res}{space 2}-1.995043{col 26}{space 2} .0822045{col 37}{space 1}  -24.27{col 46}{space 3}0.000{col 54}{space 4}-2.156162{col 67}{space 3}-1.833924
{txt}{space 9}56  {c |}{col 14}{res}{space 2}-1.995996{col 26}{space 2}  .082991{col 37}{space 1}  -24.05{col 46}{space 3}0.000{col 54}{space 4}-2.158657{col 67}{space 3}-1.833336
{txt}{space 9}57  {c |}{col 14}{res}{space 2}-1.978328{col 26}{space 2} .0830674{col 37}{space 1}  -23.82{col 46}{space 3}0.000{col 54}{space 4}-2.141139{col 67}{space 3}-1.815518
{txt}{space 9}58  {c |}{col 14}{res}{space 2}-2.023723{col 26}{space 2} .0841709{col 37}{space 1}  -24.04{col 46}{space 3}0.000{col 54}{space 4}-2.188696{col 67}{space 3}-1.858749
{txt}{space 9}59  {c |}{col 14}{res}{space 2}-2.015131{col 26}{space 2} .0829026{col 37}{space 1}  -24.31{col 46}{space 3}0.000{col 54}{space 4}-2.177619{col 67}{space 3}-1.852644
{txt}{space 9}60  {c |}{col 14}{res}{space 2}-2.150468{col 26}{space 2} .0841854{col 37}{space 1}  -25.54{col 46}{space 3}0.000{col 54}{space 4} -2.31547{col 67}{space 3}-1.985467
{txt}{space 9}61  {c |}{col 14}{res}{space 2} .0373152{col 26}{space 2} .0943481{col 37}{space 1}    0.40{col 46}{space 3}0.692{col 54}{space 4}-.1476049{col 67}{space 3} .2222354
{txt}{space 9}62  {c |}{col 14}{res}{space 2}-.4402939{col 26}{space 2} .0804531{col 37}{space 1}   -5.47{col 46}{space 3}0.000{col 54}{space 4}-.5979803{col 67}{space 3}-.2826074
{txt}{space 9}63  {c |}{col 14}{res}{space 2}-.4237215{col 26}{space 2} .0789146{col 37}{space 1}   -5.37{col 46}{space 3}0.000{col 54}{space 4}-.5783925{col 67}{space 3}-.2690505
{txt}{space 9}64  {c |}{col 14}{res}{space 2}-.4806067{col 26}{space 2} .0792236{col 37}{space 1}   -6.07{col 46}{space 3}0.000{col 54}{space 4}-.6358832{col 67}{space 3}-.3253302
{txt}{space 9}65  {c |}{col 14}{res}{space 2}-.5297829{col 26}{space 2} .0788124{col 37}{space 1}   -6.72{col 46}{space 3}0.000{col 54}{space 4}-.6842535{col 67}{space 3}-.3753123
{txt}{space 9}66  {c |}{col 14}{res}{space 2}-.6258386{col 26}{space 2} .0787691{col 37}{space 1}   -7.95{col 46}{space 3}0.000{col 54}{space 4}-.7802243{col 67}{space 3}-.4714529
{txt}{space 9}67  {c |}{col 14}{res}{space 2}-.6784924{col 26}{space 2}  .079356{col 37}{space 1}   -8.55{col 46}{space 3}0.000{col 54}{space 4}-.8340284{col 67}{space 3}-.5229564
{txt}{space 9}68  {c |}{col 14}{res}{space 2}-.8544007{col 26}{space 2} .0786833{col 37}{space 1}  -10.86{col 46}{space 3}0.000{col 54}{space 4}-1.008618{col 67}{space 3}-.7001833
{txt}{space 9}69  {c |}{col 14}{res}{space 2}-.9501664{col 26}{space 2} .0796125{col 37}{space 1}  -11.93{col 46}{space 3}0.000{col 54}{space 4}-1.106205{col 67}{space 3}-.7941277
{txt}{space 9}70  {c |}{col 14}{res}{space 2}-1.031873{col 26}{space 2} .0799987{col 37}{space 1}  -12.90{col 46}{space 3}0.000{col 54}{space 4}-1.188669{col 67}{space 3}-.8750773
{txt}{space 9}71  {c |}{col 14}{res}{space 2}-1.138568{col 26}{space 2} .0801206{col 37}{space 1}  -14.21{col 46}{space 3}0.000{col 54}{space 4}-1.295603{col 67}{space 3}-.9815337
{txt}{space 9}72  {c |}{col 14}{res}{space 2}-1.343392{col 26}{space 2} .0805737{col 37}{space 1}  -16.67{col 46}{space 3}0.000{col 54}{space 4}-1.501315{col 67}{space 3} -1.18547
{txt}{space 9}73  {c |}{col 14}{res}{space 2}-1.456971{col 26}{space 2} .0797611{col 37}{space 1}  -18.27{col 46}{space 3}0.000{col 54}{space 4}-1.613301{col 67}{space 3}-1.300641
{txt}{space 9}74  {c |}{col 14}{res}{space 2}-1.517256{col 26}{space 2} .0791089{col 37}{space 1}  -19.18{col 46}{space 3}0.000{col 54}{space 4}-1.672308{col 67}{space 3}-1.362205
{txt}{space 9}75  {c |}{col 14}{res}{space 2}-1.630081{col 26}{space 2}  .078726{col 37}{space 1}  -20.71{col 46}{space 3}0.000{col 54}{space 4}-1.784382{col 67}{space 3} -1.47578
{txt}{space 9}76  {c |}{col 14}{res}{space 2}-1.773624{col 26}{space 2} .0798535{col 37}{space 1}  -22.21{col 46}{space 3}0.000{col 54}{space 4}-1.930135{col 67}{space 3}-1.617113
{txt}{space 9}77  {c |}{col 14}{res}{space 2}-1.893547{col 26}{space 2} .0799129{col 37}{space 1}  -23.70{col 46}{space 3}0.000{col 54}{space 4}-2.050175{col 67}{space 3} -1.73692
{txt}{space 9}78  {c |}{col 14}{res}{space 2}-1.933635{col 26}{space 2} .0806773{col 37}{space 1}  -23.97{col 46}{space 3}0.000{col 54}{space 4}-2.091761{col 67}{space 3}-1.775509
{txt}{space 9}79  {c |}{col 14}{res}{space 2}-2.028234{col 26}{space 2}  .079845{col 37}{space 1}  -25.40{col 46}{space 3}0.000{col 54}{space 4}-2.184729{col 67}{space 3} -1.87174
{txt}{space 9}80  {c |}{col 14}{res}{space 2}-1.959214{col 26}{space 2} .0818103{col 37}{space 1}  -23.95{col 46}{space 3}0.000{col 54}{space 4}-2.119561{col 67}{space 3}-1.798868
{txt}{space 9}81  {c |}{col 14}{res}{space 2} -2.07195{col 26}{space 2} .0817338{col 37}{space 1}  -25.35{col 46}{space 3}0.000{col 54}{space 4}-2.232146{col 67}{space 3}-1.911754
{txt}{space 9}82  {c |}{col 14}{res}{space 2}-2.081659{col 26}{space 2} .0825945{col 37}{space 1}  -25.20{col 46}{space 3}0.000{col 54}{space 4}-2.243542{col 67}{space 3}-1.919775
{txt}{space 9}83  {c |}{col 14}{res}{space 2}-2.158451{col 26}{space 2} .0831964{col 37}{space 1}  -25.94{col 46}{space 3}0.000{col 54}{space 4}-2.321514{col 67}{space 3}-1.995388
{txt}{space 9}84  {c |}{col 14}{res}{space 2}-2.133797{col 26}{space 2} .0837046{col 37}{space 1}  -25.49{col 46}{space 3}0.000{col 54}{space 4}-2.297857{col 67}{space 3}-1.969738
{txt}{space 9}85  {c |}{col 14}{res}{space 2} -1.87074{col 26}{space 2} .0804073{col 37}{space 1}  -23.27{col 46}{space 3}0.000{col 54}{space 4}-2.028337{col 67}{space 3}-1.713144
{txt}{space 9}86  {c |}{col 14}{res}{space 2}-1.858632{col 26}{space 2} .0796125{col 37}{space 1}  -23.35{col 46}{space 3}0.000{col 54}{space 4}-2.014671{col 67}{space 3}-1.702593
{txt}{space 9}87  {c |}{col 14}{res}{space 2}-1.945969{col 26}{space 2} .0797862{col 37}{space 1}  -24.39{col 46}{space 3}0.000{col 54}{space 4}-2.102348{col 67}{space 3} -1.78959
{txt}{space 9}88  {c |}{col 14}{res}{space 2}-1.970193{col 26}{space 2} .0805085{col 37}{space 1}  -24.47{col 46}{space 3}0.000{col 54}{space 4}-2.127988{col 67}{space 3}-1.812398
{txt}{space 9}89  {c |}{col 14}{res}{space 2}-2.044338{col 26}{space 2} .0814034{col 37}{space 1}  -25.11{col 46}{space 3}0.000{col 54}{space 4}-2.203887{col 67}{space 3}-1.884789
{txt}{space 9}90  {c |}{col 14}{res}{space 2}-2.046823{col 26}{space 2}  .080928{col 37}{space 1}  -25.29{col 46}{space 3}0.000{col 54}{space 4} -2.20544{col 67}{space 3}-1.888206
{txt}{space 9}91  {c |}{col 14}{res}{space 2}-2.067711{col 26}{space 2} .0827533{col 37}{space 1}  -24.99{col 46}{space 3}0.000{col 54}{space 4}-2.229905{col 67}{space 3}-1.905516
{txt}{space 9}92  {c |}{col 14}{res}{space 2}-2.147632{col 26}{space 2} .0829278{col 37}{space 1}  -25.90{col 46}{space 3}0.000{col 54}{space 4}-2.310169{col 67}{space 3}-1.985096
{txt}{space 9}93  {c |}{col 14}{res}{space 2}-2.158977{col 26}{space 2} .0821815{col 37}{space 1}  -26.27{col 46}{space 3}0.000{col 54}{space 4} -2.32005{col 67}{space 3}-1.997903
{txt}{space 9}94  {c |}{col 14}{res}{space 2}-2.149536{col 26}{space 2} .0835815{col 37}{space 1}  -25.72{col 46}{space 3}0.000{col 54}{space 4}-2.313354{col 67}{space 3}-1.985718
{txt}{space 9}95  {c |}{col 14}{res}{space 2}-2.132354{col 26}{space 2} .0840987{col 37}{space 1}  -25.36{col 46}{space 3}0.000{col 54}{space 4}-2.297186{col 67}{space 3}-1.967523
{txt}{space 9}96  {c |}{col 14}{res}{space 2}-2.131354{col 26}{space 2} .0837322{col 37}{space 1}  -25.45{col 46}{space 3}0.000{col 54}{space 4}-2.295467{col 67}{space 3}-1.967241
{txt}{space 9}97  {c |}{col 14}{res}{space 2}-1.983622{col 26}{space 2} .0807631{col 37}{space 1}  -24.56{col 46}{space 3}0.000{col 54}{space 4}-2.141916{col 67}{space 3}-1.825328
{txt}{space 9}98  {c |}{col 14}{res}{space 2}-1.927939{col 26}{space 2} .0798959{col 37}{space 1}  -24.13{col 46}{space 3}0.000{col 54}{space 4}-2.084533{col 67}{space 3}-1.771345
{txt}{space 9}99  {c |}{col 14}{res}{space 2}-1.987895{col 26}{space 2} .0801382{col 37}{space 1}  -24.81{col 46}{space 3}0.000{col 54}{space 4}-2.144965{col 67}{space 3}-1.830826
{txt}{space 8}100  {c |}{col 14}{res}{space 2}-2.034895{col 26}{space 2} .0807153{col 37}{space 1}  -25.21{col 46}{space 3}0.000{col 54}{space 4}-2.193095{col 67}{space 3}-1.876695
{txt}{space 8}101  {c |}{col 14}{res}{space 2}-2.060593{col 26}{space 2} .0807727{col 37}{space 1}  -25.51{col 46}{space 3}0.000{col 54}{space 4}-2.218906{col 67}{space 3}-1.902281
{txt}{space 8}102  {c |}{col 14}{res}{space 2}-2.048164{col 26}{space 2} .0816149{col 37}{space 1}  -25.10{col 46}{space 3}0.000{col 54}{space 4}-2.208128{col 67}{space 3}-1.888201
{txt}{space 8}103  {c |}{col 14}{res}{space 2}-2.116521{col 26}{space 2} .0811569{col 37}{space 1}  -26.08{col 46}{space 3}0.000{col 54}{space 4}-2.275587{col 67}{space 3}-1.957455
{txt}{space 8}104  {c |}{col 14}{res}{space 2} -2.16899{col 26}{space 2} .0830164{col 37}{space 1}  -26.13{col 46}{space 3}0.000{col 54}{space 4}  -2.3317{col 67}{space 3}-2.006279
{txt}{space 8}105  {c |}{col 14}{res}{space 2}-2.147115{col 26}{space 2} .0833141{col 37}{space 1}  -25.77{col 46}{space 3}0.000{col 54}{space 4}-2.310409{col 67}{space 3}-1.983822
{txt}{space 8}106  {c |}{col 14}{res}{space 2}-2.063824{col 26}{space 2} .0844807{col 37}{space 1}  -24.43{col 46}{space 3}0.000{col 54}{space 4}-2.229404{col 67}{space 3}-1.898244
{txt}{space 8}107  {c |}{col 14}{res}{space 2}  -2.1086{col 26}{space 2} .0826066{col 37}{space 1}  -25.53{col 46}{space 3}0.000{col 54}{space 4}-2.270507{col 67}{space 3}-1.946693
{txt}{space 8}108  {c |}{col 14}{res}{space 2}-2.174964{col 26}{space 2} .0839985{col 37}{space 1}  -25.89{col 46}{space 3}0.000{col 54}{space 4}-2.339599{col 67}{space 3}-2.010328
{txt}{space 8}109  {c |}{col 14}{res}{space 2}-2.081948{col 26}{space 2} .0814557{col 37}{space 1}  -25.56{col 46}{space 3}0.000{col 54}{space 4}  -2.2416{col 67}{space 3}-1.922297
{txt}{space 8}110  {c |}{col 14}{res}{space 2}-1.912952{col 26}{space 2} .0806018{col 37}{space 1}  -23.73{col 46}{space 3}0.000{col 54}{space 4}-2.070929{col 67}{space 3}-1.754974
{txt}{space 8}111  {c |}{col 14}{res}{space 2}-1.905838{col 26}{space 2} .0808986{col 37}{space 1}  -23.56{col 46}{space 3}0.000{col 54}{space 4}-2.064397{col 67}{space 3}-1.747278
{txt}{space 8}112  {c |}{col 14}{res}{space 2}-1.967769{col 26}{space 2} .0808016{col 37}{space 1}  -24.35{col 46}{space 3}0.000{col 54}{space 4}-2.126139{col 67}{space 3}  -1.8094
{txt}{space 8}113  {c |}{col 14}{res}{space 2}-2.067542{col 26}{space 2} .0821241{col 37}{space 1}  -25.18{col 46}{space 3}0.000{col 54}{space 4}-2.228503{col 67}{space 3} -1.90658
{txt}{space 8}114  {c |}{col 14}{res}{space 2}-2.022356{col 26}{space 2} .0817447{col 37}{space 1}  -24.74{col 46}{space 3}0.000{col 54}{space 4}-2.182573{col 67}{space 3}-1.862138
{txt}{space 8}115  {c |}{col 14}{res}{space 2}-1.993255{col 26}{space 2} .0830037{col 37}{space 1}  -24.01{col 46}{space 3}0.000{col 54}{space 4}-2.155941{col 67}{space 3} -1.83057
{txt}{space 8}116  {c |}{col 14}{res}{space 2}-1.986472{col 26}{space 2} .0833273{col 37}{space 1}  -23.84{col 46}{space 3}0.000{col 54}{space 4}-2.149792{col 67}{space 3}-1.823152
{txt}{space 8}117  {c |}{col 14}{res}{space 2} -2.09683{col 26}{space 2} .0843466{col 37}{space 1}  -24.86{col 46}{space 3}0.000{col 54}{space 4}-2.262147{col 67}{space 3}-1.931512
{txt}{space 8}118  {c |}{col 14}{res}{space 2}-2.069663{col 26}{space 2} .0835004{col 37}{space 1}  -24.79{col 46}{space 3}0.000{col 54}{space 4}-2.233322{col 67}{space 3}-1.906004
{txt}{space 8}119  {c |}{col 14}{res}{space 2}-2.039237{col 26}{space 2} .0840843{col 37}{space 1}  -24.25{col 46}{space 3}0.000{col 54}{space 4} -2.20404{col 67}{space 3}-1.874433
{txt}{space 8}120  {c |}{col 14}{res}{space 2}-2.023171{col 26}{space 2} .0848791{col 37}{space 1}  -23.84{col 46}{space 3}0.000{col 54}{space 4}-2.189532{col 67}{space 3} -1.85681
{txt}{space 12} {c |}
{space 7}_cons {c |}{col 14}{res}{space 2} .2445442{col 26}{space 2} .0657349{col 37}{space 1}    3.72{col 46}{space 3}0.000{col 54}{space 4} .1157051{col 67}{space 3} .3733833
{txt}{hline 13}{c BT}{hline 11}{hline 11}{hline 9}{hline 8}{hline 13}{hline 12}
{res}{txt}
{com}. predict resid if hfa !=., resid
{txt}(821,294 missing values generated)

{com}. 
. * Then, produce means of the residuals by demographic bin:
. egen demographicbin = group(maxbord bord india)
{txt}
{com}. egen demographicbin_tag = tag(demographicbin) if hfa < .
{txt}
{com}. egen demographicbin_resid = mean(resid), by(demographicbin)
{txt}(173997 missing values generated)

{com}. 
. * Blake-Black curves (Figure 2 panels b and c)
. sort bord
{txt}
{com}. foreach india in 1 0 {c -(}
{txt}  2{com}. #delimit ;
{txt}delimiter now ;
{com}. twoway 
> (connected demographicbin_resid bord if maxbord == 1, lcolor(navy) mcolor(navy))
> (connected demographicbin_resid bord if maxbord == 2, lcolor(blue) mcolor(blue))
> (connected demographicbin_resid bord if maxbord == 3, lcolor(midblue) mcolor(midblue))
> (connected demographicbin_resid bord if maxbord == 4, lcolor(midgreen) mcolor(midgreen))
> (connected demographicbin_resid bord if maxbord == 5, lcolor(green) mcolor(green))
> (connected demographicbin_resid bord if maxbord == 6, lcolor(forest_green) mcolor(forest_green))
> if india == `india'& maxbord <=6&demographicbin_tag == 1&bord>=maxbord-1,
> xtitle("birth order") ytitle("height-for-age {c -(}it:z{c )-} (HAZ)" "(residuals after age and sex)") ysc(r(-0.6 0.2)) ylabel(-0.6(0.2)0.2, nogrid)
> legend(order(1 "1 child" 2 "2 children" 3 "3 children" 4 "4 children" 5 "5 children" 6 "6 children") col(3))
> name(heightbb_`india', replace) graphregion(color(white) lcolor(white))
> ;
{txt}  3{com}.  #delimit cr
{txt}delimiter now cr
{com}. graph save exhibits/heightbb_`india', replace
{txt}  4{com}. graph export exhibits/heightbb_`india'.pdf, as(pdf) replace
{txt}  5{com}. {c )-}
{res}{txt}(file exhibits/heightbb_1.gph saved)
(file exhibits/heightbb_1.pdf written in PDF format)
{res}{txt}(file exhibits/heightbb_0.gph saved)
(file exhibits/heightbb_0.pdf written in PDF format)

{com}. 
. 
. ***************************************************
. ** Some further regressions in JP, in response to JDE reviewer questions  
. ***************************************************
. 
. * Child sex triple interaction (makes our Table C)
. gen girl = b4 == 2
{txt}
{com}. gen indiaXgirl = india * girl
{txt}
{com}. gen jpbo_2Xgirl = jpbo_2 * girl
{txt}
{com}. gen indiaXjpbo_2Xgirl = india * jpbo_2 * girl
{txt}
{com}. gen jpbo_3Xgirl = jpbo_3 * girl
{txt}
{com}. gen indiaXjpbo_3Xgirl = india * jpbo_3 * girl
{txt}
{com}. 
. reghdfe hfa india indiaXgirl indiaXjpbo_2Xgirl indiaXjpbo_3Xgirl jpbo_2 jpbo_3 jpbo_2Xgirl jpbo_3Xgirl girl indiaXjpbo_2 indiaXjpbo_3, cluster(cluster) a(i.hw1)
{res}{txt}({browse "http://scorreia.com/research/hdfe.pdf":MWFE estimator} converged in 1 iterations)
{res}
{txt}HDFE Linear regression{col 51}Number of obs{col 67}= {res}   166,153
{txt}Absorbing 1 HDFE group{col 51}F({res}  11{txt},{res}  14184{txt}){col 67}= {res}     70.18
{txt}Statistics robust to heteroskedasticity{col 51}Prob > F{col 67}= {res}    0.0000
{txt}{col 51}R-squared{col 67}= {res}    0.0919
{txt}{col 51}Adj R-squared{col 67}= {res}    0.0915
{txt}{col 51}Within R-sq.{col 67}= {res}    0.0054
{txt}{col 1}Number of clusters ({res}cluster{txt}) {col 30}= {res}    14,185{txt}{col 51}Root MSE{col 67}= {res}    1.7659

{txt}{ralign 83:(Std. Err. adjusted for {res:14,185} clusters in cluster)}
{hline 18}{c TT}{hline 11}{hline 11}{hline 9}{hline 8}{hline 13}{hline 12}
{col 19}{c |}{col 31}    Robust
{col 1}              hfa{col 19}{c |}      Coef.{col 31}   Std. Err.{col 43}      t{col 51}   P>|t|{col 59}     [95% Con{col 72}f. Interval]
{hline 18}{c +}{hline 11}{hline 11}{hline 9}{hline 8}{hline 13}{hline 12}
{space 12}india {c |}{col 19}{res}{space 2} .1340614{col 31}{space 2} .0278869{col 42}{space 1}    4.81{col 51}{space 3}0.000{col 59}{space 4} .0793994{col 72}{space 3} .1887234
{txt}{space 7}indiaXgirl {c |}{col 19}{res}{space 2}-.0954944{col 31}{space 2} .0359909{col 42}{space 1}   -2.65{col 51}{space 3}0.008{col 59}{space 4}-.1660413{col 72}{space 3}-.0249475
{txt}indiaXjpbo_2Xgirl {c |}{col 19}{res}{space 2}-.0822313{col 31}{space 2} .0512385{col 42}{space 1}   -1.60{col 51}{space 3}0.109{col 59}{space 4}-.1826656{col 72}{space 3} .0182029
{txt}indiaXjpbo_3Xgirl {c |}{col 19}{res}{space 2}-.0625096{col 31}{space 2} .0463488{col 42}{space 1}   -1.35{col 51}{space 3}0.177{col 59}{space 4}-.1533594{col 72}{space 3} .0283402
{txt}{space 11}jpbo_2 {c |}{col 19}{res}{space 2} .0291998{col 31}{space 2} .0223246{col 42}{space 1}    1.31{col 51}{space 3}0.191{col 59}{space 4}-.0145594{col 72}{space 3}  .072959
{txt}{space 11}jpbo_3 {c |}{col 19}{res}{space 2}-.0377118{col 31}{space 2}  .018765{col 42}{space 1}   -2.01{col 51}{space 3}0.044{col 59}{space 4}-.0744937{col 72}{space 3}-.0009299
{txt}{space 6}jpbo_2Xgirl {c |}{col 19}{res}{space 2} .0069431{col 31}{space 2} .0318202{col 42}{space 1}    0.22{col 51}{space 3}0.827{col 59}{space 4}-.0554286{col 72}{space 3} .0693147
{txt}{space 6}jpbo_3Xgirl {c |}{col 19}{res}{space 2}-.0136362{col 31}{space 2} .0257643{col 42}{space 1}   -0.53{col 51}{space 3}0.597{col 59}{space 4}-.0641376{col 72}{space 3} .0368652
{txt}{space 13}girl {c |}{col 19}{res}{space 2} .1737691{col 31}{space 2} .0220873{col 42}{space 1}    7.87{col 51}{space 3}0.000{col 59}{space 4} .1304751{col 72}{space 3}  .217063
{txt}{space 5}indiaXjpbo_2 {c |}{col 19}{res}{space 2}-.1124994{col 31}{space 2} .0353002{col 42}{space 1}   -3.19{col 51}{space 3}0.001{col 59}{space 4}-.1816925{col 72}{space 3}-.0433064
{txt}{space 5}indiaXjpbo_3 {c |}{col 19}{res}{space 2}-.3567095{col 31}{space 2} .0341408{col 42}{space 1}  -10.45{col 51}{space 3}0.000{col 59}{space 4}-.4236299{col 72}{space 3}-.2897891
{txt}{space 12}_cons {c |}{col 19}{res}{space 2}-1.583138{col 31}{space 2} .0169895{col 42}{space 1}  -93.18{col 51}{space 3}0.000{col 59}{space 4}-1.616439{col 72}{space 3}-1.549836
{txt}{hline 18}{c BT}{hline 11}{hline 11}{hline 9}{hline 8}{hline 13}{hline 12}
{res}
{txt}Absorbed degrees of freedom:
{col 1}{text}{hline 13}{c TT}{hline 12}{hline 12}{hline 14}{hline 1}{c TRC}
{col 1}{text} Absorbed FE{col 14}{c |} Categories{col 27} - Redundant{col 39}  = Num. Coefs{col 54}{c |}
{col 1}{text}{hline 13}{c +}{hline 12}{hline 12}{hline 14}{hline 1}{c RT}
{col 1}{text}         hw1{col 14}{c |}{space 1}       60{col 27}{space 1}        0{col 39}{result}{space 1}       60{col 53}{text} {col 54}{c |}
{col 1}{text}{hline 13}{c BT}{hline 12}{hline 12}{hline 14}{hline 1}{c BRC}

{com}. est store bg1
{txt}
{com}. reghdfe hfa india indiaXgirl indiaXjpbo_2Xgirl indiaXjpbo_3Xgirl jpbo_2 jpbo_3 jpbo_2Xgirl jpbo_3Xgirl girl indiaXjpbo_2 indiaXjpbo_3, cluster(cluster) a(i.hw1 i.india##i.maxbord)
{res}{txt}note: {res}india{txt} is probably collinear with the fixed effects (all partialled-out values are close to zero; tol = 1.0e-09)
{txt}({browse "http://scorreia.com/research/hdfe.pdf":MWFE estimator} converged in 5 iterations)
{res}{txt}note: india omitted because of collinearity
{res}
{txt}HDFE Linear regression{col 51}Number of obs{col 67}= {res}   166,153
{txt}Absorbing 2 HDFE groups{col 51}F({res}  10{txt},{res}  14184{txt}){col 67}= {res}     29.09
{txt}Statistics robust to heteroskedasticity{col 51}Prob > F{col 67}= {res}    0.0000
{txt}{col 51}R-squared{col 67}= {res}    0.0931
{txt}{col 51}Adj R-squared{col 67}= {res}    0.0926
{txt}{col 51}Within R-sq.{col 67}= {res}    0.0018
{txt}{col 1}Number of clusters ({res}cluster{txt}) {col 30}= {res}    14,185{txt}{col 51}Root MSE{col 67}= {res}    1.7648

{txt}{ralign 83:(Std. Err. adjusted for {res:14,185} clusters in cluster)}
{hline 18}{c TT}{hline 11}{hline 11}{hline 9}{hline 8}{hline 13}{hline 12}
{col 19}{c |}{col 31}    Robust
{col 1}              hfa{col 19}{c |}      Coef.{col 31}   Std. Err.{col 43}      t{col 51}   P>|t|{col 59}     [95% Con{col 72}f. Interval]
{hline 18}{c +}{hline 11}{hline 11}{hline 9}{hline 8}{hline 13}{hline 12}
{space 12}india {c |}{col 19}{res}{space 2}        0{col 31}{txt}  (omitted)
{space 7}indiaXgirl {c |}{col 19}{res}{space 2} -.091176{col 31}{space 2} .0359513{col 42}{space 1}   -2.54{col 51}{space 3}0.011{col 59}{space 4}-.1616452{col 72}{space 3}-.0207067
{txt}indiaXjpbo_2Xgirl {c |}{col 19}{res}{space 2}-.0679903{col 31}{space 2} .0512881{col 42}{space 1}   -1.33{col 51}{space 3}0.185{col 59}{space 4}-.1685217{col 72}{space 3} .0325411
{txt}indiaXjpbo_3Xgirl {c |}{col 19}{res}{space 2} -.057006{col 31}{space 2} .0462663{col 42}{space 1}   -1.23{col 51}{space 3}0.218{col 59}{space 4} -.147694{col 72}{space 3}  .033682
{txt}{space 11}jpbo_2 {c |}{col 19}{res}{space 2}-.0179157{col 31}{space 2} .0264556{col 42}{space 1}   -0.68{col 51}{space 3}0.498{col 59}{space 4}-.0697721{col 72}{space 3} .0339407
{txt}{space 11}jpbo_3 {c |}{col 19}{res}{space 2}-.0826489{col 31}{space 2} .0345094{col 42}{space 1}   -2.39{col 51}{space 3}0.017{col 59}{space 4}-.1502919{col 72}{space 3}-.0150058
{txt}{space 6}jpbo_2Xgirl {c |}{col 19}{res}{space 2} .0066818{col 31}{space 2} .0318211{col 42}{space 1}    0.21{col 51}{space 3}0.834{col 59}{space 4}-.0556917{col 72}{space 3} .0690554
{txt}{space 6}jpbo_3Xgirl {c |}{col 19}{res}{space 2}-.0136476{col 31}{space 2}  .025757{col 42}{space 1}   -0.53{col 51}{space 3}0.596{col 59}{space 4}-.0641348{col 72}{space 3} .0368396
{txt}{space 13}girl {c |}{col 19}{res}{space 2} .1738712{col 31}{space 2} .0220849{col 42}{space 1}    7.87{col 51}{space 3}0.000{col 59}{space 4}  .130582{col 72}{space 3} .2171605
{txt}{space 5}indiaXjpbo_2 {c |}{col 19}{res}{space 2} .0239208{col 31}{space 2} .0399307{col 42}{space 1}    0.60{col 51}{space 3}0.549{col 59}{space 4}-.0543487{col 72}{space 3} .1021903
{txt}{space 5}indiaXjpbo_3 {c |}{col 19}{res}{space 2} .1244531{col 31}{space 2} .0534162{col 42}{space 1}    2.33{col 51}{space 3}0.020{col 59}{space 4} .0197504{col 72}{space 3} .2291559
{txt}{space 12}_cons {c |}{col 19}{res}{space 2}-1.573799{col 31}{space 2} .0215169{col 42}{space 1}  -73.14{col 51}{space 3}0.000{col 59}{space 4}-1.615975{col 72}{space 3}-1.531623
{txt}{hline 18}{c BT}{hline 11}{hline 11}{hline 9}{hline 8}{hline 13}{hline 12}
{res}
{txt}Absorbed degrees of freedom:
{col 1}{text}{hline 17}{c TT}{hline 12}{hline 12}{hline 14}{hline 1}{c TRC}
{col 1}{text}     Absorbed FE{col 18}{c |} Categories{col 31} - Redundant{col 43}  = Num. Coefs{col 58}{c |}
{col 1}{text}{hline 17}{c +}{hline 12}{hline 12}{hline 14}{hline 1}{c RT}
{col 1}{text}             hw1{col 18}{c |}{space 1}       60{col 31}{space 1}        0{col 43}{result}{space 1}       60{col 57}{text} {col 58}{c |}
{col 1}{text}   india#maxbord{col 18}{c |}{space 1}       31{col 31}{space 1}        1{col 43}{result}{space 1}       30{col 57}{text} {col 58}{c |}
{col 1}{text}{hline 17}{c BT}{hline 12}{hline 12}{hline 14}{hline 1}{c BRC}

{com}. est store bg2
{txt}
{com}. reghdfe hfa india indiaXgirl indiaXjpbo_2Xgirl indiaXjpbo_3Xgirl jpbo_2 jpbo_3 jpbo_2Xgirl jpbo_3Xgirl girl indiaXjpbo_2 indiaXjpbo_3, cluster(cluster) a(i.hw1 momid)
{res}{txt}(dropped 85368 {browse "http://scorreia.com/research/singletons.pdf":singleton observations})
{res}{txt}note: {res}india{txt} is probably collinear with the fixed effects (all partialled-out values are close to zero; tol = 1.0e-09)
{txt}({browse "http://scorreia.com/research/hdfe.pdf":MWFE estimator} converged in 10 iterations)
{res}{txt}note: india omitted because of collinearity
{res}
{txt}HDFE Linear regression{col 51}Number of obs{col 67}= {res}    80,785
{txt}Absorbing 2 HDFE groups{col 51}F({res}  10{txt},{res}  11472{txt}){col 67}= {res}     28.22
{txt}Statistics robust to heteroskedasticity{col 51}Prob > F{col 67}= {res}    0.0000
{txt}{col 51}R-squared{col 67}= {res}    0.6714
{txt}{col 51}Adj R-squared{col 67}= {res}    0.3651
{txt}{col 51}Within R-sq.{col 67}= {res}    0.0068
{txt}{col 1}Number of clusters ({res}cluster{txt}) {col 30}= {res}    11,473{txt}{col 51}Root MSE{col 67}= {res}    1.4709

{txt}{ralign 83:(Std. Err. adjusted for {res:11,473} clusters in cluster)}
{hline 18}{c TT}{hline 11}{hline 11}{hline 9}{hline 8}{hline 13}{hline 12}
{col 19}{c |}{col 31}    Robust
{col 1}              hfa{col 19}{c |}      Coef.{col 31}   Std. Err.{col 43}      t{col 51}   P>|t|{col 59}     [95% Con{col 72}f. Interval]
{hline 18}{c +}{hline 11}{hline 11}{hline 9}{hline 8}{hline 13}{hline 12}
{space 12}india {c |}{col 19}{res}{space 2}        0{col 31}{txt}  (omitted)
{space 7}indiaXgirl {c |}{col 19}{res}{space 2} -.055263{col 31}{space 2} .0726219{col 42}{space 1}   -0.76{col 51}{space 3}0.447{col 59}{space 4}-.1976143{col 72}{space 3} .0870883
{txt}indiaXjpbo_2Xgirl {c |}{col 19}{res}{space 2}-.0361764{col 31}{space 2} .0961015{col 42}{space 1}   -0.38{col 51}{space 3}0.707{col 59}{space 4}-.2245518{col 72}{space 3} .1521991
{txt}indiaXjpbo_3Xgirl {c |}{col 19}{res}{space 2}-.0798106{col 31}{space 2} .0856317{col 42}{space 1}   -0.93{col 51}{space 3}0.351{col 59}{space 4}-.2476634{col 72}{space 3} .0880422
{txt}{space 11}jpbo_2 {c |}{col 19}{res}{space 2}-.2897558{col 31}{space 2} .0405026{col 42}{space 1}   -7.15{col 51}{space 3}0.000{col 59}{space 4}-.3691478{col 72}{space 3}-.2103639
{txt}{space 11}jpbo_3 {c |}{col 19}{res}{space 2}-.5026624{col 31}{space 2} .0494712{col 42}{space 1}  -10.16{col 51}{space 3}0.000{col 59}{space 4}-.5996343{col 72}{space 3}-.4056905
{txt}{space 6}jpbo_2Xgirl {c |}{col 19}{res}{space 2} .1426472{col 31}{space 2} .0599851{col 42}{space 1}    2.38{col 51}{space 3}0.017{col 59}{space 4} .0250663{col 72}{space 3} .2602282
{txt}{space 6}jpbo_3Xgirl {c |}{col 19}{res}{space 2} .1183858{col 31}{space 2} .0509935{col 42}{space 1}    2.32{col 51}{space 3}0.020{col 59}{space 4} .0184299{col 72}{space 3} .2183417
{txt}{space 13}girl {c |}{col 19}{res}{space 2} .0672503{col 31}{space 2} .0468624{col 42}{space 1}    1.44{col 51}{space 3}0.151{col 59}{space 4}-.0246079{col 72}{space 3} .1591086
{txt}{space 5}indiaXjpbo_2 {c |}{col 19}{res}{space 2}-.0290515{col 31}{space 2} .0598706{col 42}{space 1}   -0.49{col 51}{space 3}0.628{col 59}{space 4}-.1464081{col 72}{space 3} .0883051
{txt}{space 5}indiaXjpbo_3 {c |}{col 19}{res}{space 2} .0514123{col 31}{space 2} .0714645{col 42}{space 1}    0.72{col 51}{space 3}0.472{col 59}{space 4}-.0886704{col 72}{space 3} .1914949
{txt}{space 12}_cons {c |}{col 19}{res}{space 2}-1.264339{col 31}{space 2} .0336591{col 42}{space 1}  -37.56{col 51}{space 3}0.000{col 59}{space 4}-1.330316{col 72}{space 3}-1.198361
{txt}{hline 18}{c BT}{hline 11}{hline 11}{hline 9}{hline 8}{hline 13}{hline 12}
{res}
{txt}Absorbed degrees of freedom:
{col 1}{text}{hline 13}{c TT}{hline 12}{hline 12}{hline 14}{hline 1}{c TRC}
{col 1}{text} Absorbed FE{col 14}{c |} Categories{col 27} - Redundant{col 39}  = Num. Coefs{col 54}{c |}
{col 1}{text}{hline 13}{c +}{hline 12}{hline 12}{hline 14}{hline 1}{c RT}
{col 1}{text}         hw1{col 14}{c |}{space 1}       60{col 27}{space 1}        0{col 39}{result}{space 1}       60{col 53}{text} {col 54}{c |}
{col 1}{text}       momid{col 14}{c |}{space 1}    38903{col 27}{space 1}    38903{col 39}{result}{space 1}        0{col 53}{text}*{col 54}{c |}
{col 1}{text}{hline 13}{c BT}{hline 12}{hline 12}{hline 14}{hline 1}{c BRC}
* = FE nested within cluster; treated as redundant for DoF computation

{com}. est store bg3
{txt}
{com}. reghdfe hfa india indiaXgirl indiaXjpbo_2Xgirl  jpbo_2  jpbo_2Xgirl  girl indiaXjpbo_2 if maxbord==2&heightspermom==2&(bord==1|bord==2), cluster(cluster) a(i.hw1)
{res}{txt}({browse "http://scorreia.com/research/hdfe.pdf":MWFE estimator} converged in 1 iterations)
{res}
{txt}HDFE Linear regression{col 51}Number of obs{col 67}= {res}    20,374
{txt}Absorbing 1 HDFE group{col 51}F({res}   7{txt},{res}   6639{txt}){col 67}= {res}     11.45
{txt}Statistics robust to heteroskedasticity{col 51}Prob > F{col 67}= {res}    0.0000
{txt}{col 51}R-squared{col 67}= {res}    0.1076
{txt}{col 51}Adj R-squared{col 67}= {res}    0.1047
{txt}{col 51}Within R-sq.{col 67}= {res}    0.0040
{txt}{col 1}Number of clusters ({res}cluster{txt}) {col 30}= {res}     6,640{txt}{col 51}Root MSE{col 67}= {res}    1.6934

{txt}{ralign 83:(Std. Err. adjusted for {res:6,640} clusters in cluster)}
{hline 18}{c TT}{hline 11}{hline 11}{hline 9}{hline 8}{hline 13}{hline 12}
{col 19}{c |}{col 31}    Robust
{col 1}              hfa{col 19}{c |}      Coef.{col 31}   Std. Err.{col 43}      t{col 51}   P>|t|{col 59}     [95% Con{col 72}f. Interval]
{hline 18}{c +}{hline 11}{hline 11}{hline 9}{hline 8}{hline 13}{hline 12}
{space 12}india {c |}{col 19}{res}{space 2} .0338063{col 31}{space 2} .0449431{col 42}{space 1}    0.75{col 51}{space 3}0.452{col 59}{space 4}-.0542966{col 72}{space 3} .1219091
{txt}{space 7}indiaXgirl {c |}{col 19}{res}{space 2}-.0449233{col 31}{space 2} .0622734{col 42}{space 1}   -0.72{col 51}{space 3}0.471{col 59}{space 4}-.1669992{col 72}{space 3} .0771526
{txt}indiaXjpbo_2Xgirl {c |}{col 19}{res}{space 2}-.0965096{col 31}{space 2} .0953006{col 42}{space 1}   -1.01{col 51}{space 3}0.311{col 59}{space 4}-.2833295{col 72}{space 3} .0903103
{txt}{space 11}jpbo_2 {c |}{col 19}{res}{space 2}-.3284207{col 31}{space 2}  .060898{col 42}{space 1}   -5.39{col 51}{space 3}0.000{col 59}{space 4}-.4478003{col 72}{space 3} -.209041
{txt}{space 6}jpbo_2Xgirl {c |}{col 19}{res}{space 2} .1779175{col 31}{space 2} .0610062{col 42}{space 1}    2.92{col 51}{space 3}0.004{col 59}{space 4} .0583257{col 72}{space 3} .2975092
{txt}{space 13}girl {c |}{col 19}{res}{space 2} .0767258{col 31}{space 2} .0387255{col 42}{space 1}    1.98{col 51}{space 3}0.048{col 59}{space 4} .0008113{col 72}{space 3} .1526403
{txt}{space 5}indiaXjpbo_2 {c |}{col 19}{res}{space 2}-.0110858{col 31}{space 2} .0609243{col 42}{space 1}   -0.18{col 51}{space 3}0.856{col 59}{space 4} -.130517{col 72}{space 3} .1083453
{txt}{space 12}_cons {c |}{col 19}{res}{space 2}-1.421728{col 31}{space 2} .0373069{col 42}{space 1}  -38.11{col 51}{space 3}0.000{col 59}{space 4}-1.494861{col 72}{space 3}-1.348595
{txt}{hline 18}{c BT}{hline 11}{hline 11}{hline 9}{hline 8}{hline 13}{hline 12}
{res}
{txt}Absorbed degrees of freedom:
{col 1}{text}{hline 13}{c TT}{hline 12}{hline 12}{hline 14}{hline 1}{c TRC}
{col 1}{text} Absorbed FE{col 14}{c |} Categories{col 27} - Redundant{col 39}  = Num. Coefs{col 54}{c |}
{col 1}{text}{hline 13}{c +}{hline 12}{hline 12}{hline 14}{hline 1}{c RT}
{col 1}{text}         hw1{col 14}{c |}{space 1}       60{col 27}{space 1}        0{col 39}{result}{space 1}       60{col 53}{text} {col 54}{c |}
{col 1}{text}{hline 13}{c BT}{hline 12}{hline 12}{hline 14}{hline 1}{c BRC}

{com}. est store bg4
{txt}
{com}. reghdfe hfa india indiaXgirl indiaXjpbo_3Xgirl  jpbo_3  jpbo_3Xgirl  girl indiaXjpbo_3 if maxbord==3&heightspermom==2&(bord==3|bord==2), cluster(cluster) a(i.hw1)
{res}{txt}({browse "http://scorreia.com/research/hdfe.pdf":MWFE estimator} converged in 1 iterations)
{res}
{txt}HDFE Linear regression{col 51}Number of obs{col 67}= {res}    14,274
{txt}Absorbing 1 HDFE group{col 51}F({res}   7{txt},{res}   5225{txt}){col 67}= {res}     16.20
{txt}Statistics robust to heteroskedasticity{col 51}Prob > F{col 67}= {res}    0.0000
{txt}{col 51}R-squared{col 67}= {res}    0.1185
{txt}{col 51}Adj R-squared{col 67}= {res}    0.1144
{txt}{col 51}Within R-sq.{col 67}= {res}    0.0098
{txt}{col 1}Number of clusters ({res}cluster{txt}) {col 30}= {res}     5,226{txt}{col 51}Root MSE{col 67}= {res}    1.7449

{txt}{ralign 83:(Std. Err. adjusted for {res:5,226} clusters in cluster)}
{hline 18}{c TT}{hline 11}{hline 11}{hline 9}{hline 8}{hline 13}{hline 12}
{col 19}{c |}{col 31}    Robust
{col 1}              hfa{col 19}{c |}      Coef.{col 31}   Std. Err.{col 43}      t{col 51}   P>|t|{col 59}     [95% Con{col 72}f. Interval]
{hline 18}{c +}{hline 11}{hline 11}{hline 9}{hline 8}{hline 13}{hline 12}
{space 12}india {c |}{col 19}{res}{space 2}-.1870807{col 31}{space 2} .0594156{col 42}{space 1}   -3.15{col 51}{space 3}0.002{col 59}{space 4}-.3035602{col 72}{space 3}-.0706012
{txt}{space 7}indiaXgirl {c |}{col 19}{res}{space 2}-.1665158{col 31}{space 2} .0824176{col 42}{space 1}   -2.02{col 51}{space 3}0.043{col 59}{space 4}-.3280888{col 72}{space 3}-.0049429
{txt}indiaXjpbo_3Xgirl {c |}{col 19}{res}{space 2} .1438493{col 31}{space 2}  .126014{col 42}{space 1}    1.14{col 51}{space 3}0.254{col 59}{space 4}-.1031909{col 72}{space 3} .3908895
{txt}{space 11}jpbo_3 {c |}{col 19}{res}{space 2}-.4940264{col 31}{space 2} .0824315{col 42}{space 1}   -5.99{col 51}{space 3}0.000{col 59}{space 4}-.6556266{col 72}{space 3}-.3324263
{txt}{space 6}jpbo_3Xgirl {c |}{col 19}{res}{space 2} .0602086{col 31}{space 2} .0680452{col 42}{space 1}    0.88{col 51}{space 3}0.376{col 59}{space 4}-.0731885{col 72}{space 3} .1936056
{txt}{space 13}girl {c |}{col 19}{res}{space 2}   .13334{col 31}{space 2} .0438089{col 42}{space 1}    3.04{col 51}{space 3}0.002{col 59}{space 4} .0474563{col 72}{space 3} .2192236
{txt}{space 5}indiaXjpbo_3 {c |}{col 19}{res}{space 2}-.0256512{col 31}{space 2} .0813085{col 42}{space 1}   -0.32{col 51}{space 3}0.752{col 59}{space 4}-.1850498{col 72}{space 3} .1337474
{txt}{space 12}_cons {c |}{col 19}{res}{space 2}-1.342708{col 31}{space 2} .0463592{col 42}{space 1}  -28.96{col 51}{space 3}0.000{col 59}{space 4}-1.433591{col 72}{space 3}-1.251825
{txt}{hline 18}{c BT}{hline 11}{hline 11}{hline 9}{hline 8}{hline 13}{hline 12}
{res}
{txt}Absorbed degrees of freedom:
{col 1}{text}{hline 13}{c TT}{hline 12}{hline 12}{hline 14}{hline 1}{c TRC}
{col 1}{text} Absorbed FE{col 14}{c |} Categories{col 27} - Redundant{col 39}  = Num. Coefs{col 54}{c |}
{col 1}{text}{hline 13}{c +}{hline 12}{hline 12}{hline 14}{hline 1}{c RT}
{col 1}{text}         hw1{col 14}{c |}{space 1}       60{col 27}{space 1}        0{col 39}{result}{space 1}       60{col 53}{text} {col 54}{c |}
{col 1}{text}{hline 13}{c BT}{hline 12}{hline 12}{hline 14}{hline 1}{c BRC}

{com}. est store bg5
{txt}
{com}. reghdfe hfa india jpbo_2 jpbo_3 indiaXjpbo_2 indiaXjpbo_3 if girl==1, cluster(cluster) a(i.hw1 i.india##i.maxbord)
{res}{txt}(dropped 3 {browse "http://scorreia.com/research/singletons.pdf":singleton observations})
{res}{txt}note: {res}india{txt} is probably collinear with the fixed effects (all partialled-out values are close to zero; tol = 1.0e-09)
{txt}({browse "http://scorreia.com/research/hdfe.pdf":MWFE estimator} converged in 5 iterations)
{res}{txt}note: india omitted because of collinearity
{res}
{txt}HDFE Linear regression{col 51}Number of obs{col 67}= {res}    82,046
{txt}Absorbing 2 HDFE groups{col 51}F({res}   4{txt},{res}  13631{txt}){col 67}= {res}      2.89
{txt}Statistics robust to heteroskedasticity{col 51}Prob > F{col 67}= {res}    0.0209
{txt}{col 51}R-squared{col 67}= {res}    0.0979
{txt}{col 51}Adj R-squared{col 67}= {res}    0.0969
{txt}{col 51}Within R-sq.{col 67}= {res}    0.0001
{txt}{col 1}Number of clusters ({res}cluster{txt}) {col 30}= {res}    13,632{txt}{col 51}Root MSE{col 67}= {res}    1.7523

{txt}{ralign 78:(Std. Err. adjusted for {res:13,632} clusters in cluster)}
{hline 13}{c TT}{hline 11}{hline 11}{hline 9}{hline 8}{hline 13}{hline 12}
{col 14}{c |}{col 26}    Robust
{col 1}         hfa{col 14}{c |}      Coef.{col 26}   Std. Err.{col 38}      t{col 46}   P>|t|{col 54}     [95% Con{col 67}f. Interval]
{hline 13}{c +}{hline 11}{hline 11}{hline 9}{hline 8}{hline 13}{hline 12}
{space 7}india {c |}{col 14}{res}{space 2}        0{col 26}{txt}  (omitted)
{space 6}jpbo_2 {c |}{col 14}{res}{space 2}-.0082543{col 26}{space 2} .0309377{col 37}{space 1}   -0.27{col 46}{space 3}0.790{col 54}{space 4}-.0688964{col 67}{space 3} .0523878
{txt}{space 6}jpbo_3 {c |}{col 14}{res}{space 2}-.0920774{col 26}{space 2} .0444309{col 37}{space 1}   -2.07{col 46}{space 3}0.038{col 54}{space 4}-.1791681{col 67}{space 3}-.0049867
{txt}indiaXjpbo_2 {c |}{col 14}{res}{space 2}-.0766077{col 26}{space 2} .0467816{col 37}{space 1}   -1.64{col 46}{space 3}0.102{col 54}{space 4} -.168306{col 67}{space 3} .0150906
{txt}indiaXjpbo_3 {c |}{col 14}{res}{space 2} .0162944{col 26}{space 2} .0683545{col 37}{space 1}    0.24{col 46}{space 3}0.812{col 54}{space 4}-.1176898{col 67}{space 3} .1502786
{txt}{space 7}_cons {c |}{col 14}{res}{space 2}-1.414879{col 26}{space 2} .0265187{col 37}{space 1}  -53.35{col 46}{space 3}0.000{col 54}{space 4} -1.46686{col 67}{space 3}-1.362899
{txt}{hline 13}{c BT}{hline 11}{hline 11}{hline 9}{hline 8}{hline 13}{hline 12}
{res}
{txt}Absorbed degrees of freedom:
{col 1}{text}{hline 17}{c TT}{hline 12}{hline 12}{hline 14}{hline 1}{c TRC}
{col 1}{text}     Absorbed FE{col 18}{c |} Categories{col 31} - Redundant{col 43}  = Num. Coefs{col 58}{c |}
{col 1}{text}{hline 17}{c +}{hline 12}{hline 12}{hline 14}{hline 1}{c RT}
{col 1}{text}             hw1{col 18}{c |}{space 1}       60{col 31}{space 1}        0{col 43}{result}{space 1}       60{col 57}{text} {col 58}{c |}
{col 1}{text}   india#maxbord{col 18}{c |}{space 1}       28{col 31}{space 1}        1{col 43}{result}{space 1}       27{col 57}{text} {col 58}{c |}
{col 1}{text}{hline 17}{c BT}{hline 12}{hline 12}{hline 14}{hline 1}{c BRC}

{com}. est store bg6
{txt}
{com}. reghdfe hfa india jpbo_2 jpbo_3 indiaXjpbo_2 indiaXjpbo_3 if girl==0, cluster(cluster) a(i.hw1 i.india##i.maxbord)
{res}{txt}(dropped 1 {browse "http://scorreia.com/research/singletons.pdf":singleton observations})
{res}{txt}note: {res}india{txt} is probably collinear with the fixed effects (all partialled-out values are close to zero; tol = 1.0e-09)
{txt}({browse "http://scorreia.com/research/hdfe.pdf":MWFE estimator} converged in 5 iterations)
{res}{txt}note: india omitted because of collinearity
{res}
{txt}HDFE Linear regression{col 51}Number of obs{col 67}= {res}    84,103
{txt}Absorbing 2 HDFE groups{col 51}F({res}   4{txt},{res}  13681{txt}){col 67}= {res}      1.79
{txt}Statistics robust to heteroskedasticity{col 51}Prob > F{col 67}= {res}    0.1269
{txt}{col 51}R-squared{col 67}= {res}    0.0882
{txt}{col 51}Adj R-squared{col 67}= {res}    0.0872
{txt}{col 51}Within R-sq.{col 67}= {res}    0.0001
{txt}{col 1}Number of clusters ({res}cluster{txt}) {col 30}= {res}    13,682{txt}{col 51}Root MSE{col 67}= {res}    1.7757

{txt}{ralign 78:(Std. Err. adjusted for {res:13,682} clusters in cluster)}
{hline 13}{c TT}{hline 11}{hline 11}{hline 9}{hline 8}{hline 13}{hline 12}
{col 14}{c |}{col 26}    Robust
{col 1}         hfa{col 14}{c |}      Coef.{col 26}   Std. Err.{col 38}      t{col 46}   P>|t|{col 54}     [95% Con{col 67}f. Interval]
{hline 13}{c +}{hline 11}{hline 11}{hline 9}{hline 8}{hline 13}{hline 12}
{space 7}india {c |}{col 14}{res}{space 2}        0{col 26}{txt}  (omitted)
{space 6}jpbo_2 {c |}{col 14}{res}{space 2}  -.02266{col 26}{space 2} .0310779{col 37}{space 1}   -0.73{col 46}{space 3}0.466{col 54}{space 4} -.083577{col 67}{space 3}  .038257
{txt}{space 6}jpbo_3 {c |}{col 14}{res}{space 2} -.091456{col 26}{space 2}  .046015{col 37}{space 1}   -1.99{col 46}{space 3}0.047{col 54}{space 4}-.1816517{col 67}{space 3}-.0012602
{txt}indiaXjpbo_2 {c |}{col 14}{res}{space 2} .0548999{col 26}{space 2} .0461849{col 37}{space 1}    1.19{col 46}{space 3}0.235{col 54}{space 4}-.0356289{col 67}{space 3} .1454287
{txt}indiaXjpbo_3 {c |}{col 14}{res}{space 2} .1743852{col 26}{space 2} .0718023{col 37}{space 1}    2.43{col 46}{space 3}0.015{col 54}{space 4} .0336429{col 67}{space 3} .3151275
{txt}{space 7}_cons {c |}{col 14}{res}{space 2}-1.578563{col 26}{space 2} .0272596{col 37}{space 1}  -57.91{col 46}{space 3}0.000{col 54}{space 4}-1.631995{col 67}{space 3} -1.52513
{txt}{hline 13}{c BT}{hline 11}{hline 11}{hline 9}{hline 8}{hline 13}{hline 12}
{res}
{txt}Absorbed degrees of freedom:
{col 1}{text}{hline 17}{c TT}{hline 12}{hline 12}{hline 14}{hline 1}{c TRC}
{col 1}{text}     Absorbed FE{col 18}{c |} Categories{col 31} - Redundant{col 43}  = Num. Coefs{col 58}{c |}
{col 1}{text}{hline 17}{c +}{hline 12}{hline 12}{hline 14}{hline 1}{c RT}
{col 1}{text}             hw1{col 18}{c |}{space 1}       60{col 31}{space 1}        0{col 43}{result}{space 1}       60{col 57}{text} {col 58}{c |}
{col 1}{text}   india#maxbord{col 18}{c |}{space 1}       30{col 31}{space 1}        1{col 43}{result}{space 1}       29{col 57}{text} {col 58}{c |}
{col 1}{text}{hline 17}{c BT}{hline 12}{hline 12}{hline 14}{hline 1}{c BRC}

{com}. est store bg7
{txt}
{com}. esttab bg1 bg2 bg3 bg4 bg5 bg6 bg7, se mtitle(all all mfe ss2 ss3 girls boys) keep(india indiaXgirl indiaXjpbo_2 indiaXjpbo_3 indiaXjpbo_2Xgirl indiaXjpbo_3Xgirl) order(india indiaXgirl indiaXjpbo_2 indiaXjpbo_3 indiaXjpbo_2Xgirl indiaXjpbo_3Xgirl)
{res}
{txt}{hline 124}
{txt}                      (1)             (2)             (3)             (4)             (5)             (6)             (7)   
{txt}                      all             all             mfe             ss2             ss3           girls            boys   
{txt}{hline 124}
{txt}india       {res}        0.134***            0               0          0.0338          -0.187**             0               0   {txt}
            {res} {ralign 12:{txt:(}0.0279{txt:)}}    {ralign 12:{txt:(}.{txt:)}}    {ralign 12:{txt:(}.{txt:)}}    {ralign 12:{txt:(}0.0449{txt:)}}    {ralign 12:{txt:(}0.0594{txt:)}}    {ralign 12:{txt:(}.{txt:)}}    {ralign 12:{txt:(}.{txt:)}}   {txt}

{txt}indiaXgirl  {res}      -0.0955**       -0.0912*        -0.0553         -0.0449          -0.167*                                  {txt}
            {res} {ralign 12:{txt:(}0.0360{txt:)}}    {ralign 12:{txt:(}0.0360{txt:)}}    {ralign 12:{txt:(}0.0726{txt:)}}    {ralign 12:{txt:(}0.0623{txt:)}}    {ralign 12:{txt:(}0.0824{txt:)}}                                   {txt}

{txt}indiaXjpbo_2{res}       -0.112**        0.0239         -0.0291         -0.0111                         -0.0766          0.0549   {txt}
            {res} {ralign 12:{txt:(}0.0353{txt:)}}    {ralign 12:{txt:(}0.0399{txt:)}}    {ralign 12:{txt:(}0.0599{txt:)}}    {ralign 12:{txt:(}0.0609{txt:)}}                    {ralign 12:{txt:(}0.0468{txt:)}}    {ralign 12:{txt:(}0.0462{txt:)}}   {txt}

{txt}indiaXjpbo_3{res}       -0.357***        0.124*         0.0514                         -0.0257          0.0163           0.174*  {txt}
            {res} {ralign 12:{txt:(}0.0341{txt:)}}    {ralign 12:{txt:(}0.0534{txt:)}}    {ralign 12:{txt:(}0.0715{txt:)}}                    {ralign 12:{txt:(}0.0813{txt:)}}    {ralign 12:{txt:(}0.0684{txt:)}}    {ralign 12:{txt:(}0.0718{txt:)}}   {txt}

{txt}india~2Xgirl{res}      -0.0822         -0.0680         -0.0362         -0.0965                                                   {txt}
            {res} {ralign 12:{txt:(}0.0512{txt:)}}    {ralign 12:{txt:(}0.0513{txt:)}}    {ralign 12:{txt:(}0.0961{txt:)}}    {ralign 12:{txt:(}0.0953{txt:)}}                                                   {txt}

{txt}india~3Xgirl{res}      -0.0625         -0.0570         -0.0798                           0.144                                   {txt}
            {res} {ralign 12:{txt:(}0.0463{txt:)}}    {ralign 12:{txt:(}0.0463{txt:)}}    {ralign 12:{txt:(}0.0856{txt:)}}                    {ralign 12:{txt:(}0.126{txt:)}}                                   {txt}
{txt}{hline 124}
{txt}N           {res}       166153          166153           80785           20374           14274           82046           84103   {txt}
{txt}{hline 124}
{txt}Standard errors in parentheses
{txt}* p<0.05, ** p<0.01, *** p<0.001

{com}. esttab bg1 bg2 bg3 bg4 bg5 bg6 bg7 using "exhibits\jde_childsex", replace csv se mtitle(all all mfe ss2 ss3 girls boys) keep(india indiaXgirl indiaXjpbo_2 indiaXjpbo_3 indiaXjpbo_2Xgirl indiaXjpbo_3Xgirl) order(india indiaXgirl indiaXjpbo_2 indiaXjpbo_3 indiaXjpbo_2Xgirl indiaXjpbo_3Xgirl)
{res}{txt}(output written to {browse  `"exhibits\jde_childsex.csv"'})

{com}. 
. * WS's Table 6 about an earlier son (makes our Table D)
. 
. gen isboy1 = b4==1&bord==1
{txt}
{com}. gen isboy2 = b4==1&bord==2
{txt}
{com}. gen isboy3 = b4==1&bord==3
{txt}
{com}. egen momisboy1 = max(isboy1), by(momid)
{txt}
{com}. egen momisboy2 = max(isboy2), by(momid)
{txt}
{com}. egen momisboy3 = max(isboy3), by(momid)
{txt}
{com}. gen boybefore = 0 if bord == 1
{txt}(714,542 missing values generated)

{com}. replace boybefore = momisboy1 if bord>=2
{txt}(714,542 real changes made)

{com}. replace boybefore = momisboy2 if boybefore == 0 & bord >= 3
{txt}(118,302 real changes made)

{com}. replace boybefore = momisboy3 if boybefore == 0 & bord >= 4
{txt}(41,413 real changes made)

{com}. gen noboybefore = 1-boybefore
{txt}
{com}. reghdfe hfa i.india##i.noboybefore i.indiaXgirl##i.noboybefore indiaXjpbo_2Xgirl indiaXjpbo_3Xgirl jpbo_2 jpbo_3 jpbo_2Xgirl jpbo_3Xgirl girl indiaXjpbo_2 indiaXjpbo_3, cluster(cluster) a(i.hw1)
{res}{txt}({browse "http://scorreia.com/research/hdfe.pdf":MWFE estimator} converged in 1 iterations)
{res}
{txt}HDFE Linear regression{col 51}Number of obs{col 67}= {res}   166,153
{txt}Absorbing 1 HDFE group{col 51}F({res}  14{txt},{res}  14184{txt}){col 67}= {res}     55.86
{txt}Statistics robust to heteroskedasticity{col 51}Prob > F{col 67}= {res}    0.0000
{txt}{col 51}R-squared{col 67}= {res}    0.0919
{txt}{col 51}Adj R-squared{col 67}= {res}    0.0915
{txt}{col 51}Within R-sq.{col 67}= {res}    0.0055
{txt}{col 1}Number of clusters ({res}cluster{txt}) {col 30}= {res}    14,185{txt}{col 51}Root MSE{col 67}= {res}    1.7659

{txt}{ralign 88:(Std. Err. adjusted for {res:14,185} clusters in cluster)}
{hline 23}{c TT}{hline 11}{hline 11}{hline 9}{hline 8}{hline 13}{hline 12}
{col 24}{c |}{col 36}    Robust
{col 1}                   hfa{col 24}{c |}      Coef.{col 36}   Std. Err.{col 48}      t{col 56}   P>|t|{col 64}     [95% Con{col 77}f. Interval]
{hline 23}{c +}{hline 11}{hline 11}{hline 9}{hline 8}{hline 13}{hline 12}
{space 15}1.india {c |}{col 24}{res}{space 2} .0588739{col 36}{space 2} .0444738{col 47}{space 1}    1.32{col 56}{space 3}0.186{col 64}{space 4}-.0283006{col 77}{space 3} .1460483
{txt}{space 9}1.noboybefore {c |}{col 24}{res}{space 2} .0277315{col 36}{space 2} .0148941{col 47}{space 1}    1.86{col 56}{space 3}0.063{col 64}{space 4}-.0014629{col 77}{space 3}  .056926
{txt}{space 22} {c |}
{space 5}india#noboybefore {c |}
{space 18}1 1  {c |}{col 24}{res}{space 2} .0751823{col 36}{space 2} .0332672{col 47}{space 1}    2.26{col 56}{space 3}0.024{col 64}{space 4} .0099742{col 77}{space 3} .1403904
{txt}{space 22} {c |}
{space 10}1.indiaXgirl {c |}{col 24}{res}{space 2}  .020248{col 36}{space 2} .0550498{col 47}{space 1}    0.37{col 56}{space 3}0.713{col 64}{space 4}-.0876568{col 77}{space 3} .1281527
{txt}{space 22} {c |}
indiaXgirl#noboybefore {c |}
{space 18}1 1  {c |}{col 24}{res}{space 2}-.1157388{col 36}{space 2} .0415748{col 47}{space 1}   -2.78{col 56}{space 3}0.005{col 64}{space 4}-.1972308{col 77}{space 3}-.0342467
{txt}{space 22} {c |}
{space 5}indiaXjpbo_2Xgirl {c |}{col 24}{res}{space 2}-.1385295{col 36}{space 2} .0556987{col 47}{space 1}   -2.49{col 56}{space 3}0.013{col 64}{space 4}-.2477062{col 77}{space 3}-.0293528
{txt}{space 5}indiaXjpbo_3Xgirl {c |}{col 24}{res}{space 2}-.1494431{col 36}{space 2} .0552884{col 47}{space 1}   -2.70{col 56}{space 3}0.007{col 64}{space 4}-.2578157{col 77}{space 3}-.0410706
{txt}{space 16}jpbo_2 {c |}{col 24}{res}{space 2} .0432154{col 36}{space 2} .0237397{col 47}{space 1}    1.82{col 56}{space 3}0.069{col 64}{space 4}-.0033175{col 77}{space 3} .0897484
{txt}{space 16}jpbo_3 {c |}{col 24}{res}{space 2}-.0145518{col 36}{space 2} .0228088{col 47}{space 1}   -0.64{col 56}{space 3}0.523{col 64}{space 4}-.0592601{col 77}{space 3} .0301565
{txt}{space 11}jpbo_2Xgirl {c |}{col 24}{res}{space 2} .0071086{col 36}{space 2} .0318172{col 47}{space 1}    0.22{col 56}{space 3}0.823{col 64}{space 4}-.0552574{col 77}{space 3} .0694745
{txt}{space 11}jpbo_3Xgirl {c |}{col 24}{res}{space 2}-.0136056{col 36}{space 2} .0257626{col 47}{space 1}   -0.53{col 56}{space 3}0.597{col 64}{space 4}-.0641037{col 77}{space 3} .0368925
{txt}{space 18}girl {c |}{col 24}{res}{space 2}  .173765{col 36}{space 2} .0220873{col 47}{space 1}    7.87{col 56}{space 3}0.000{col 64}{space 4} .1304709{col 77}{space 3}  .217059
{txt}{space 10}indiaXjpbo_2 {c |}{col 24}{res}{space 2}-.0770985{col 36}{space 2} .0393516{col 47}{space 1}   -1.96{col 56}{space 3}0.050{col 64}{space 4}-.1542328{col 77}{space 3} .0000357
{txt}{space 10}indiaXjpbo_3 {c |}{col 24}{res}{space 2}-.3028247{col 36}{space 2} .0429879{col 47}{space 1}   -7.04{col 56}{space 3}0.000{col 64}{space 4}-.3870867{col 77}{space 3}-.2185627
{txt}{space 17}_cons {c |}{col 24}{res}{space 2}-1.610867{col 36}{space 2} .0228531{col 47}{space 1}  -70.49{col 56}{space 3}0.000{col 64}{space 4}-1.655662{col 77}{space 3}-1.566072
{txt}{hline 23}{c BT}{hline 11}{hline 11}{hline 9}{hline 8}{hline 13}{hline 12}
{res}
{txt}Absorbed degrees of freedom:
{col 1}{text}{hline 13}{c TT}{hline 12}{hline 12}{hline 14}{hline 1}{c TRC}
{col 1}{text} Absorbed FE{col 14}{c |} Categories{col 27} - Redundant{col 39}  = Num. Coefs{col 54}{c |}
{col 1}{text}{hline 13}{c +}{hline 12}{hline 12}{hline 14}{hline 1}{c RT}
{col 1}{text}         hw1{col 14}{c |}{space 1}       60{col 27}{space 1}        0{col 39}{result}{space 1}       60{col 53}{text} {col 54}{c |}
{col 1}{text}{hline 13}{c BT}{hline 12}{hline 12}{hline 14}{hline 1}{c BRC}

{com}. reghdfe hfa i.india##i.noboybefore i.indiaXgirl##i.noboybefore indiaXjpbo_2Xgirl indiaXjpbo_3Xgirl jpbo_2 jpbo_3 jpbo_2Xgirl jpbo_3Xgirl girl indiaXjpbo_2 indiaXjpbo_3, cluster(cluster) a(i.hw1 i.maxbord##i.india)
{res}{txt}note: {res}1bn.india{txt} is probably collinear with the fixed effects (all partialled-out values are close to zero; tol = 1.0e-09)
{txt}({browse "http://scorreia.com/research/hdfe.pdf":MWFE estimator} converged in 5 iterations)
{res}{txt}note: 1.india omitted because of collinearity
{res}
{txt}HDFE Linear regression{col 51}Number of obs{col 67}= {res}   166,153
{txt}Absorbing 2 HDFE groups{col 51}F({res}  13{txt},{res}  14184{txt}){col 67}= {res}     23.10
{txt}Statistics robust to heteroskedasticity{col 51}Prob > F{col 67}= {res}    0.0000
{txt}{col 51}R-squared{col 67}= {res}    0.0932
{txt}{col 51}Adj R-squared{col 67}= {res}    0.0926
{txt}{col 51}Within R-sq.{col 67}= {res}    0.0019
{txt}{col 1}Number of clusters ({res}cluster{txt}) {col 30}= {res}    14,185{txt}{col 51}Root MSE{col 67}= {res}    1.7648

{txt}{ralign 88:(Std. Err. adjusted for {res:14,185} clusters in cluster)}
{hline 23}{c TT}{hline 11}{hline 11}{hline 9}{hline 8}{hline 13}{hline 12}
{col 24}{c |}{col 36}    Robust
{col 1}                   hfa{col 24}{c |}      Coef.{col 36}   Std. Err.{col 48}      t{col 56}   P>|t|{col 64}     [95% Con{col 77}f. Interval]
{hline 23}{c +}{hline 11}{hline 11}{hline 9}{hline 8}{hline 13}{hline 12}
{space 15}1.india {c |}{col 24}{res}{space 2}        0{col 36}{txt}  (omitted)
{space 9}1.noboybefore {c |}{col 24}{res}{space 2} .0234057{col 36}{space 2} .0149407{col 47}{space 1}    1.57{col 56}{space 3}0.117{col 64}{space 4}-.0058799{col 77}{space 3} .0526914
{txt}{space 22} {c |}
{space 5}india#noboybefore {c |}
{space 18}1 1  {c |}{col 24}{res}{space 2} .0640776{col 36}{space 2} .0332663{col 47}{space 1}    1.93{col 56}{space 3}0.054{col 64}{space 4}-.0011287{col 77}{space 3} .1292839
{txt}{space 22} {c |}
{space 10}1.indiaXgirl {c |}{col 24}{res}{space 2} .0105868{col 36}{space 2} .0548916{col 47}{space 1}    0.19{col 56}{space 3}0.847{col 64}{space 4} -.097008{col 77}{space 3} .1181816
{txt}{space 22} {c |}
indiaXgirl#noboybefore {c |}
{space 18}1 1  {c |}{col 24}{res}{space 2} -.101764{col 36}{space 2} .0414536{col 47}{space 1}   -2.45{col 56}{space 3}0.014{col 64}{space 4}-.1830185{col 77}{space 3}-.0205096
{txt}{space 22} {c |}
{space 5}indiaXjpbo_2Xgirl {c |}{col 24}{res}{space 2}-.1176255{col 36}{space 2} .0557391{col 47}{space 1}   -2.11{col 56}{space 3}0.035{col 64}{space 4}-.2268815{col 77}{space 3}-.0083695
{txt}{space 5}indiaXjpbo_3Xgirl {c |}{col 24}{res}{space 2}-.1336726{col 36}{space 2}  .055123{col 47}{space 1}   -2.42{col 56}{space 3}0.015{col 64}{space 4} -.241721{col 77}{space 3}-.0256242
{txt}{space 16}jpbo_2 {c |}{col 24}{res}{space 2}-.0062804{col 36}{space 2} .0276304{col 47}{space 1}   -0.23{col 56}{space 3}0.820{col 64}{space 4}-.0604396{col 77}{space 3} .0478787
{txt}{space 16}jpbo_3 {c |}{col 24}{res}{space 2}-.0652009{col 36}{space 2} .0364736{col 47}{space 1}   -1.79{col 56}{space 3}0.074{col 64}{space 4}-.1366939{col 77}{space 3} .0062921
{txt}{space 11}jpbo_2Xgirl {c |}{col 24}{res}{space 2} .0068184{col 36}{space 2} .0318182{col 47}{space 1}    0.21{col 56}{space 3}0.830{col 64}{space 4}-.0555495{col 77}{space 3} .0691863
{txt}{space 11}jpbo_3Xgirl {c |}{col 24}{res}{space 2}-.0136261{col 36}{space 2} .0257556{col 47}{space 1}   -0.53{col 56}{space 3}0.597{col 64}{space 4}-.0641105{col 77}{space 3} .0368583
{txt}{space 18}girl {c |}{col 24}{res}{space 2} .1738664{col 36}{space 2} .0220849{col 47}{space 1}    7.87{col 56}{space 3}0.000{col 64}{space 4}  .130577{col 77}{space 3} .2171558
{txt}{space 10}indiaXjpbo_2 {c |}{col 24}{res}{space 2}  .054171{col 36}{space 2} .0433726{col 47}{space 1}    1.25{col 56}{space 3}0.212{col 64}{space 4} -.030845{col 77}{space 3}  .139187
{txt}{space 10}indiaXjpbo_3 {c |}{col 24}{res}{space 2} .1699374{col 36}{space 2} .0588477{col 47}{space 1}    2.89{col 56}{space 3}0.004{col 64}{space 4} .0545882{col 77}{space 3} .2852867
{txt}{space 17}_cons {c |}{col 24}{res}{space 2}-1.612139{col 36}{space 2}  .025302{col 47}{space 1}  -63.72{col 56}{space 3}0.000{col 64}{space 4}-1.661734{col 77}{space 3}-1.562543
{txt}{hline 23}{c BT}{hline 11}{hline 11}{hline 9}{hline 8}{hline 13}{hline 12}
{res}
{txt}Absorbed degrees of freedom:
{col 1}{text}{hline 17}{c TT}{hline 12}{hline 12}{hline 14}{hline 1}{c TRC}
{col 1}{text}     Absorbed FE{col 18}{c |} Categories{col 31} - Redundant{col 43}  = Num. Coefs{col 58}{c |}
{col 1}{text}{hline 17}{c +}{hline 12}{hline 12}{hline 14}{hline 1}{c RT}
{col 1}{text}             hw1{col 18}{c |}{space 1}       60{col 31}{space 1}        0{col 43}{result}{space 1}       60{col 57}{text} {col 58}{c |}
{col 1}{text}   maxbord#india{col 18}{c |}{space 1}       31{col 31}{space 1}        1{col 43}{result}{space 1}       30{col 57}{text} {col 58}{c |}
{col 1}{text}{hline 17}{c BT}{hline 12}{hline 12}{hline 14}{hline 1}{c BRC}

{com}. 
. log close DHS_JDE_RR
      {txt}name:  {res}DHS_JDE_RR
       {txt}log:  {res}C:\Users\spearsde\Dropbox\birth order comment\logs\JDE_RR.smcl
  {txt}log type:  {res}smcl
 {txt}closed on:  {res}15 Oct 2021, 05:40:22
{txt}{.-}
{smcl}
{txt}{sf}{ul off}
