# Supplementary material for: Endogenous inclusion in the Demographic and Health Survey anthropometric sample: Implications for studying height within households
Source: J Dev Econ. 2022 Mar;155:102783. doi: 10.1016/j.jdeveco.2021.102783 (PMC8857605; doi:10.1016/j.jdeveco.2021.102783)
Supplement: MMC S4 [file mmc4.zip › JDE_RR_main_do_file.do]

/*******************************************************
Birth order and height: DHS do file
JDE Revise and Resubmit
October 2021
Dean Spears - dspears@utexas.edu
********************************************************/

* Add cap cd your path here:
cap cd "C:\Users\spearsde\Dropbox\birth order comment"
cap cd "C:\Users\Diane\Dropbox\AER comments"
* Make three subdirectories: data, logs, and exhibits.
* The do file expects to find the dataset DHS_JDE.dta in a subdirectory named "data".
* The do file expects to save exhibits in a subdirectory named "exhibits".

log using "logs\JDE_RR", replace name(DHS_JDE_RR) smcl

version 12.1
clear all
set more off

use "data\DHS_JDE"

* These are the DHS survey rounds we use:
tab v000

* These are the variables we use:
desc

* In this do file, we refer to Jayachandran and Pande (AER, 2017) as WS for "Why are Indian Children Short?", despite the fact that we write "JP" in the paper.
* WS recodes bord (birth order) to match for multiple births in its data cleaning do file.  
* We instead follow Black, et al (2005) in dropping multiple births:
keep if b0 == 0


***************************************************
** Make variables
***************************************************

gen india = v000 == "IA5"

* We cluster on survey PSU; we believe this is theoretically preferred to WS's method of clustering on mother id because the DHS is a two-stage sample survey, but it makes little difference in practice.
egen cluster = group(v000 v024 v025 v001)

* To make HAZ, first make height in centimeters, then use the zscore06 tool:
gen height = hw3/10 if hw3 > 0
zscore06, h(height) a(hw1) s(b4)
gen hfa = haz if haz >=-6&haz <=6

* This verifies that constructing height-for-age with zscore06 matches the coding included in the DHS, where available.
gen hazDHS = hw70/100 if hw70 <=600
reg hfa hazDHS

sum hfa, d
count if hfa !=.
count if hfa ==.

* A mother-fixed-effects variable is needed in part to make sibsize, as it is the maximum birth order in a mom's birth history:
egen momid = group(v000 v001 v002 v003 v024 v025)
egen maxbord = max(bord), by(momid)
* In this do file "maxbord" is the name of the variable that we call "sibsize" in the paper.

* In text: "The correlation between birth order and sibsize is 0.98 in the age-censored main height sample, compared with 0.63 in the full birth history of children ever born in the same DHS rounds."
corr bord maxbord
corr bord maxbord if hfa!=.

gen distancefromlast = maxbord-bord+1

* In text: "In the main height sample, 72\% of measured children are the last born to their mother and 97\% are the last or next-to-last born at the time of the survey, compared with 28\% and 50\% in the full birth history."

* Many children are last-born at the time of the survey in the main height sample:
tab distancefromlast if hfa !=.

* In the full birth history, many fewer children are last born at the time of the survey:
tab distancefromlast

gen ones = 1 if hfa !=.
egen heightspermom = sum (ones), by(momid)
* Few children with measured height also have siblings with measured height:
tab heightspermom if hfa!=.
tab heightspermom

* Generate sibship/mother-level measures of SES and wellbeing:
gen momheight = v438/10 if v438 <3000
gen mombmi = v445/100 if v445 < 6000
gen literate = v155 > 1 if v155 < 3
gen urban = v025 == 1 if v025 < .
gen electricity = v119 ==1 if v119 <=1

* Demographic covariates:
egen agesex = group(b4 hw1)
egen ageindia = group(india hw1)
egen agesexindia = group(agesex india)
gen momagebirth = (b3-v011)/12

* Make interacted birth orders, up to 6:
forvalues i = 2(1)6{
gen bo_`i' = bord == `i' if bord < . 
gen indiaXbo_`i' = india*bo_`i' if bord<. 
}

* "t" stands fror truncated, and means the last birth order category is 4+:
forvalues i = 2(1)3{
gen tbo_`i' = bord == `i' if bord < . 
gen indiaXtbo_`i' = india*tbo_`i' if bord<. 
}
gen tbo_4 = bord >=4 if bord < .
gen indiaXtbo_4 = india * tbo_4

* "jp" here stands for Jayachandran & Pande (apologies that this is inconsistent!).  We create these variables because WS truncates birth order as 3+:
gen jpbo_2 = bord == 2 if bord < .
gen indiaXjpbo_2 = india * jpbo_2
gen jpbo_3 = bord > 2 if bord < .
gen indiaXjpbo_3 = india * jpbo_3

* WS topcodes at 3+, but many in SSA are later birth order than this
gen over3 = bord >3 if bord < .
tab over3 if india==1&hfa<.
tab over3 if india==0&hfa<.

* Constructing WS's "completed fertility" subsample
gen desired_fertility_split = v602 <3 if v602 < 6
gen completed = 1-desired

tab v602 desired 
tab v602 desired if hfa!=.

* v312 is a survey question about contraception use:
tab v312 v602 if hfa !=., m
tab desired if hfa!=.

* Note that permanent contraception surgery is much more common in India than in SSA:
tab v602 india if hfa!=., col
tab v602 india if hfa!=.&completed==1, col


***************************************
* Table 1 for JDE
***************************************

* Table 1 Panel (c):
tab heightspermom distancefromlast if hfa!=.

* Table 1 Panels (a) and (b):
gen p4_bord = bord
replace p4_bord = 4 if bord > 4 & bord < .
gen p4_maxbord = maxbord
replace p4_maxbord = 4 if maxbord > 4 & maxbord < .
tab p4_bord p4_maxbord if hfa!=.
tab p4_bord p4_maxbord if hfa!=.&india==1
tab p4_bord p4_maxbord if hfa!=.&india==0

* Age-in-months and birth order are highly correlated in the sub-sample available for mother fixed effects:
corr hw1 bord if hfa!=.&heightspermom==2
corr hw1 bord if hfa!=.


***************************************************
** Table 3 for JDE  
***************************************************

gen is1measured = bord==1&hfa!=.
gen is2measured = bord==2&hfa!=.
gen is3measured = bord==3&hfa!=.
egen mom1measured = max(is1measured), by(momid)
egen mom2measured = max(is2measured), by(momid)
egen mom3measured = max(is3measured), by(momid)

* Sentences in text about comparing first and third born siblings
tab mom3measured if bord==1&hfa!=.
tab mom1measured if bord==3&hfa!=.
tab maxbord if bord==1&hfa!=.&india==1
tab bord if maxbord==3&hfa!=.&india==1

sum hw1 if bord==1&hfa!=.
sum hw1 if bord==1&hfa!=.&mom3measured == 1
sum hw1 if bord==3&hfa!=.
sum hw1 if bord==3&hfa!=.&mom1measured == 1

* "For example, controlling for child age and sex, third-borns in India in sibships of 3 with a measured first-born sibling are shorter than those without a measured first-born sibling by a gap almost as large as that between the average urban and rural Indian children."
reg hfa mom1measured i.hw1##i.b4 if india==1&bord==3&maxbord==3, cluster(cluster)
reg hfa urban i.hw1##i.b4 if india==1&bord==3&maxbord==3, cluster(cluster)


* Regressions in Table 3

* Panel A
reghdfe hfa indiaXjpbo_2 indiaXjpbo_3 india jpbo_2 jpbo_3 , a(hw1##i.b4) cluster(cluster)
est store jde_a_1
reghdfe hfa indiaXjpbo_2 indiaXjpbo_3 india jpbo_2 jpbo_3 , a(hw1##i.b4 i.india##i.maxbord) cluster(cluster)
est store jde_a_1_controlled
reghdfe hfa indiaXjpbo_2 indiaXjpbo_3 india jpbo_2 jpbo_3 if heightspermom==2, a(hw1##i.b4) cluster(cluster)
est store jde_a_2
reghdfe hfa indiaXjpbo_2 india jpbo_2  if heightspermom==2&maxbord==2&mom1measured==1&mom2measured==1&bord<3, a(hw1##i.b4) cluster(cluster)
est store jde_a_3
reghdfe hfa indiaXjpbo_2   jpbo_2  if heightspermom==2&maxbord==2&mom1measured==1&mom2measured==1&bord<3, a(hw1##i.b4 momid) cluster(cluster)
est store jde_a_4
reghdfe hfa indiaXjpbo_3 india  jpbo_3 if heightspermom==2&maxbord==3&bord>1&mom3measured==1&mom2measured==1&bord<4, a(hw1##i.b4) cluster(cluster)
est store jde_a_5
reghdfe hfa indiaXjpbo_3   jpbo_3 if heightspermom==2&maxbord==3&bord>1&mom3measured==1&mom2measured==1&bord<4, a(hw1##i.b4 momid) cluster(cluster)
est store jde_a_6
reghdfe hfa indiaXjpbo_2 indiaXjpbo_3 india jpbo_2 jpbo_3 , a(hw1##i.b4 momid) cluster(cluster)
est store jde_a_7_mfe

* Panel B
reghdfe hfa indiaXjpbo_2 indiaXjpbo_3 india jpbo_2 jpbo_3 if completed==1, a(hw1##i.b4) cluster(cluster)
est store jde_b_1
reghdfe hfa indiaXjpbo_2 indiaXjpbo_3 india jpbo_2 jpbo_3 if completed==1 , a(hw1##i.b4 i.india##i.maxbord) cluster(cluster)
est store jde_b_1_controlled
reghdfe hfa indiaXjpbo_2 indiaXjpbo_3 india jpbo_2 jpbo_3 if completed==1&heightspermom==2, a(hw1##i.b4) cluster(cluster)
est store jde_b_2
reghdfe hfa indiaXjpbo_2  india jpbo_2  if completed==1&heightspermom==2&maxbord==2&mom1measured==1&mom2measured==1&bord<3, a(hw1##i.b4) cluster(cluster)
est store jde_b_3
reghdfe hfa indiaXjpbo_2   jpbo_2  if completed==1&heightspermom==2&maxbord==2&mom1measured==1&mom2measured==1&bord<3, a(hw1##i.b4 momid) cluster(cluster)
est store jde_b_4
reghdfe hfa indiaXjpbo_3 india  jpbo_3 if completed==1&heightspermom==2&maxbord==3&bord>1&mom3measured==1&mom2measured==1&bord<4, a(hw1##i.b4) cluster(cluster)
est store jde_b_5
reghdfe hfa indiaXjpbo_3   jpbo_3 if completed==1&heightspermom==2&maxbord==3&bord>1&mom3measured==1&mom2measured==1&bord<4, a(hw1##i.b4 momid) cluster(cluster)
est store jde_b_6
reghdfe hfa indiaXjpbo_2 indiaXjpbo_3 india jpbo_2 jpbo_3 if completed == 1, a(hw1##i.b4 momid) cluster(cluster)
est store jde_b_7_mfe

* Here is Table 3:
esttab jde_a_1 jde_a_1_controlled jde_a_2 jde_a_3 jde_a_4 jde_a_5 jde_a_6 jde_a_7_mfe using "exhibits\jde_a", replace csv se star(+ 0.1 * 0.05 ** 0.01 *** 0.001) 
esttab jde_b_1 jde_b_1_controlled jde_b_2 jde_b_3 jde_b_4 jde_b_5 jde_b_6 jde_b_7_mfe using "exhibits\jde_b", replace csv se star(+ 0.1 * 0.05 ** 0.01 *** 0.001) 


************************************************************************
*** Table B: Mother Fixed Effects results mentioned in footnote 9
************************************************************************

* In response to referee comments, we made this version for the response letter that interacts height for age indicators with an India indiactor; we do not find this a first-best use of the WHO height-for-age z-scores, which are constructed to be internationally comparable.
* Three alternative ways of controlling for age:
local ages1 i.hw1
local ages2 i.hw1##i.b4
local ages3 i.hw1##i.india

* Note that the order of columns here is not the same as in the table, but all seven columns are there:
foreach ages in 1 2 3 {
reghdfe hfa indiaXjpbo_2 indiaXjpbo_3 jpbo_2 jpbo_3, a(momid `ages`ages'') cluster(cluster)
est store fe1_`ages'
reghdfe hfa indiaXjpbo_2 jpbo_2 if heightspermom==2&maxbord==2&mom1measured==1&mom2measured==1&bord<3, a(momid `ages`ages'') cluster(cluster)
est store fe2_`ages'
reghdfe hfa indiaXjpbo_3 jpbo_3 if heightspermom==2&maxbord==3&bord>1&mom3measured==1&mom2measured==1&bord<4, a(momid `ages`ages'') cluster(cluster)
est store fe3_`ages'
cap drop resid
reg hfa `ages`ages''
predict resid, resid
reghdfe resid indiaXjpbo_2 indiaXjpbo_3 jpbo_2 jpbo_3, a(momid) cluster(cluster)
est store fe4_`ages'
reghdfe hfa indiaXjpbo_2 indiaXjpbo_3 jpbo_2 jpbo_3, a(i.maxbord##i.india `ages`ages'') cluster(cluster)
est store fe5_`ages'
reghdfe hfa indiaXjpbo_2 jpbo_2 if heightspermom==2&maxbord==2&mom1measured==1&mom2measured==1&bord<3, a(india `ages`ages'') cluster(cluster)
est store fe6_`ages'
reghdfe hfa indiaXjpbo_3 jpbo_3 if heightspermom==2&maxbord==3&bord>1&mom3measured==1&mom2measured==1&bord<4, a(india `ages`ages'') cluster(cluster)
est store fe7_`ages'
cap drop resid
}
foreach ages in 1 2 3 {
* Three panels of Table B
esttab fe1_`ages' fe2_`ages' fe3_`ages' fe4_`ages' fe5_`ages' fe6_`ages' fe7_`ages',  se star( * 0.05 ** 0.01 *** 0.001) title(`ages`ages'')
esttab fe1_`ages' fe2_`ages' fe3_`ages' fe4_`ages' fe5_`ages' fe6_`ages' fe7_`ages' using "exhibits\jde_mfe_`ages'", replace csv se star( * 0.05 ** 0.01 *** 0.001) title(`ages`ages'')
}


***************************************************
** Table 2 for JDE: Example problem regressions
***************************************************

* Panels A and C for India:
foreach var in momheight literate {

reg `var' i.bord  if bord <=3&india == 1 , cluster(cluster)
est store first
reg `var' i.bord  if bord <=3&india == 1&hfa!=. , cluster(cluster)
est store second
reg `var' i.bord i.maxbord  if bord <=3&india == 1 , cluster(cluster)
est store third
reg `var' i.bord i.maxbord  if bord <=3&india == 1&hfa!=. , cluster(cluster)
est store fourth
reg `var' i.bord  if bord <=3&india == 1&hfa!=.&heightspermom==2&maxbord==2 , cluster(cluster)
est store fifth

esttab first second third fourth fifth, se
esttab first second third fourth fifth using "exhibits\jde_`var'_india", replace csv se  star(+ 0.1 * 0.05 ** 0.01 *** 0.001) 

corr bord maxbord if bord <=3&india == 1&`var'!=.
corr bord maxbord if bord <=3&india == 1&hfa!=.&`var'!=.
corr bord maxbord if bord <=3&india == 1&hfa!=.&`var'!=.&heightspermom==2&maxbord==2
}

* Panels B and D for SSA:
foreach var in momheight literate {

reg `var' i.bord  if bord <=3&india == 0 , cluster(cluster)
est store first
reg `var' i.bord  if bord <=3&india == 0&hfa!=. , cluster(cluster)
est store second
reg `var' i.bord i.maxbord  if bord <=3&india == 0 , cluster(cluster)
est store third
reg `var' i.bord i.maxbord  if bord <=3&india == 0&hfa!=. , cluster(cluster)
est store fourth
reg `var' i.bord  if bord <=3&india == 0&hfa!=.&heightspermom==2&maxbord==2 , cluster(cluster)
est store fifth

esttab first second third fourth fifth using "exhibits\jde_`var'_ssa", replace csv se  star(+ 0.1 * 0.05 ** 0.01 *** 0.001) 

corr bord maxbord if bord <=3&india == 0&`var'!=.
corr bord maxbord if bord <=3&india == 0&hfa!=.&`var'!=.
corr bord maxbord if bord <=3&india == 0&hfa!=.&`var'!=.&heightspermom==2&maxbord==2
}


***************************************************
** Figure 1: Sibsize is differently predictive in India and SSA
***************************************************

* Collapse to get means by maxbord category
preserve
keep if hfa !=.
collapse (mean) momheight mombmi  literate urban hfa electricity, by(india maxbord)

twoway (connected momheight maxbord if india == 1) (connected momheight maxbord if india == 0, ms(S) mcolor(dkorange) lc(dkorange)) if maxbord <=6, name(momheight, replace) graphr(c(white) lc(white)) xtitle("children ever born (fertility)") ytitle("mother's height (cm)")  legend(col(2) order(1 "India" 2 "Africa")) ylab(,nogrid) xsize(4) ysize(4)
graph export "exhibits\selectivity_height.pdf", as(pdf) replace
twoway (connected mombmi maxbord if india == 1) (connected mombmi maxbord if india == 0, ms(S) mcolor(dkorange) lc(dkorange)) if maxbord <=6, name(mombmi, replace) graphr(c(white) lc(white)) xtitle("children ever born (fertility)") ytitle("mother's body mass index (BMI)")  legend(col(2) order(1 "India" 2 "Africa")) ylab(,nogrid) xsize(4) ysize(4)
graph export "exhibits\selectivity_mombmi.pdf", as(pdf) replace
twoway (connected literate maxbord if india == 1) (connected literate maxbord if india == 0, ms(S) mcolor(dkorange) lc(dkorange)) if maxbord <=6, name(momliterate, replace) graphr(c(white) lc(white)) xtitle("children ever born (fertility)") ytitle("mother literate") legend(col(2) order(1 "India" 2 "Africa")) ylab(,nogrid) xsize(4) ysize(4)
graph export "exhibits\selectivity_literate.pdf", as(pdf) replace
twoway (connected urban maxbord if india == 1) (connected urban maxbord if india == 0, ms(S) mcolor(dkorange) lc(dkorange)) if maxbord <=6, name(momurban, replace) graphr(c(white) lc(white)) xtitle("children ever born (fertility)") ytitle("urban residence")  legend(col(2) order(1 "India" 2 "Africa")) ylab(,nogrid) xsize(4) ysize(4)
graph export "exhibits\selectivity_urban.pdf", as(pdf) replace
twoway (connected hfa maxbord if india == 1) (connected hfa maxbord if india == 0, ms(S) mcolor(dkorange) lc(dkorange)) if maxbord <=6, name(momallhfa, replace) graphr(c(white) lc(white)) xtitle("children ever born (fertility)") ytitle("average height-for-age")  legend(col(2) order(1 "India" 2 "Africa")) ylab(,nogrid) xsize(4) ysize(4)
graph export "exhibits\selectivity_hfa.pdf", as(pdf) replace
twoway (connected electricity maxbord if india == 1) (connected electricity maxbord if india == 0, ms(S) mcolor(dkorange) lc(dkorange)) if maxbord <=6, name(momaelectricity, replace) graphr(c(white) lc(white)) xtitle("children ever born (fertility)") ytitle("household has electricity")  legend(col(2) order(1 "India" 2 "Africa")) ylab(,nogrid) xsize(4) ysize(4)
graph export "exhibits\selectivity_electricity.pdf", as(pdf) replace

restore


***************************************************
** Figure 2: Non-parametric figures
***************************************************

* This produces Figure 2, panel a: Height by age

cap drop runner
gen runner = hw1
replace runner = runner + 70 if maxbord==2
replace runner = runner + 140 if maxbord==3
replace runner = runner + 210 if maxbord==4

centile hw1 if bord==1&maxbord==1&india==1, centile(2.5 97.5)
local low_1_of_1 = r(c_1)
local high_1_of_1 = r(c_2)
centile hw1 if bord==1&maxbord==2&india==1, centile(2.5 97.5)
local low_1_of_2 = r(c_1)
local high_1_of_2 = r(c_2)
centile hw1 if bord==2&maxbord==2&india==1, centile(2.5 97.5)
local low_2_of_2 = r(c_1)
local high_2_of_2 = r(c_2)
centile hw1 if bord==2&maxbord==3&india==1, centile(2.5 97.5)
local low_2_of_3 = r(c_1)
local high_2_of_3 = r(c_2)
centile hw1 if bord==3&maxbord==3&india==1, centile(2.5 97.5)
local low_3_of_3 = r(c_1)
local high_3_of_3 = r(c_2)
centile hw1 if bord==3&maxbord==4&india==1, centile(2.5 97.5)
local low_3_of_4 = r(c_1)
local high_3_of_4 = r(c_2)
centile hw1 if bord==4&maxbord==4&india==1, centile(2.5 97.5)
local low_4_of_4 = r(c_1)
local high_4_of_4 = r(c_2)

#delimit ;
twoway
(lpoly hfa runner if bord==1&maxbord==1&india==1&hw1>=`low_1_of_1'&hw1<=`high_1_of_1', bwidth(9) lc(forest_green) lp(longdash) lw(medthick))
(lpoly hfa runner if bord==1&maxbord==2&india==1&hw1>=`low_1_of_2'&hw1<=`high_1_of_2', bwidth(9) lc(navy) lp(longdash) lw(medthick))
(lpoly hfa runner if bord==2&maxbord==2&india==1&hw1>=`low_2_of_2'&hw1<=`high_2_of_2', bwidth(9) lc(navy) lw(medthick))
(lpoly hfa runner if bord==2&maxbord==3&india==1&hw1>=`low_2_of_3'&hw1<=`high_2_of_3', bwidth(9) lc(maroon) lw(medthick))
(lpoly hfa runner if bord==3&maxbord==3&india==1&hw1>=`low_3_of_3'&hw1<=`high_3_of_3', bwidth(9) lc(maroon) lp(dash_dot) lw(medthick))
(lpoly hfa runner if bord==3&maxbord==4&india==1&hw1>=`low_3_of_4'&hw1<=`high_3_of_4', bwidth(9) lc(dkorange) lp(dash_dot)lw(medthick))
(lpoly hfa runner if bord==4&maxbord==4&india==1&hw1>=`low_4_of_4'&hw1<=`high_4_of_4', bwidth(9) lc(dkorange) lp(shortdash) lw(medthick))

(lfit hfa runner if bord == 1000, lc(black) lp(longdash))
(lfit hfa runner if bord == 1000, lc(black) lp(solid))
(lfit hfa runner if bord == 1000, lc(black) lp(dash_dot))
(lfit hfa runner if bord == 1000, lc(black) lp(shortdash))
,
legend(order(8 "1st born" 9 "2nd born" 10 "3rd born" 11 "4th born" ) col(1) pos(8) ring(0))
text(-0.8 30 "India" "sibsize of 1"  , place(c) c(black)  size(medlarge))
text(-0.8 100 "India" "sibsize of 2"  , place(c) c(black)  size(medlarge))
text(-0.8 170 "India" "sibsize of 3"  , place(c) c(black) size(medlarge))
text(-0.8 240 "India" "sibsize of 4"  , place(c) c(black) size(medlarge))
name(age_india, replace)
graphr(c(white) lc(white)) ytitle("height-for-age {it:z}") xtitle("age (years)") ysize(5) xsize(12) 
ysc(r(-2.5 -0.6))
ylab(-2.5 "-2.5" -2 "-2.0" -1.5 "-1.5" -1 "-1.0", angle(horizontal) nogrid)
xline(65 135 205, lw(thin) lc(gs10))
xlab(0 "0" 12 "1" 24 "2" 36 "3" 48 "4" 60 "5" 70 "0" 82 "1" 94 "2" 106 "3" 118 "4" 130 "5" 140 "0" 152 "1" 164 "2" 176 "3" 188 "4" 200 "5" 210 "0" 222 "1" 234 "2" 246 "3" 258 "4" 270 "5")
;
#delimit cr

centile hw1 if bord==1&maxbord==1&india==0, centile(2.5 97.5)
local low_1_of_1 = r(c_1)
local high_1_of_1 = r(c_2)
centile hw1 if bord==1&maxbord==2&india==0, centile(2.5 97.5)
local low_1_of_2 = r(c_1)
local high_1_of_2 = r(c_2)
centile hw1 if bord==2&maxbord==2&india==0, centile(2.5 97.5)
local low_2_of_2 = r(c_1)
local high_2_of_2 = r(c_2)
centile hw1 if bord==2&maxbord==3&india==0, centile(2.5 97.5)
local low_2_of_3 = r(c_1)
local high_2_of_3 = r(c_2)
centile hw1 if bord==3&maxbord==3&india==0, centile(2.5 97.5)
local low_3_of_3 = r(c_1)
local high_3_of_3 = r(c_2)
centile hw1 if bord==3&maxbord==4&india==0, centile(2.5 97.5)
local low_3_of_4 = r(c_1)
local high_3_of_4 = r(c_2)
centile hw1 if bord==4&maxbord==4&india==0, centile(2.5 97.5)
local low_4_of_4 = r(c_1)
local high_4_of_4 = r(c_2)

#delimit ;
twoway
(lpoly hfa runner if bord==1&maxbord==1&india==0&hw1>=`low_1_of_1'&hw1<=`high_1_of_1', bwidth(9) lc(forest_green) lp(longdash) lw(medthick))
(lpoly hfa runner if bord==1&maxbord==2&india==0&hw1>=`low_1_of_2'&hw1<=`high_1_of_2', bwidth(9) lc(navy) lp(longdash)  lw(medthick))
(lpoly hfa runner if bord==2&maxbord==2&india==0&hw1>=`low_2_of_2'&hw1<=`high_2_of_2', bwidth(9) lc(navy) lw(medthick))
(lpoly hfa runner if bord==2&maxbord==3&india==0&hw1>=`low_2_of_3'&hw1<=`high_2_of_3', bwidth(9) lc(maroon) lw(medthick))
(lpoly hfa runner if bord==3&maxbord==3&india==0&hw1>=`low_3_of_3'&hw1<=`high_3_of_3', bwidth(9) lc(maroon) lp(dash_dot) lw(medthick))
(lpoly hfa runner if bord==3&maxbord==4&india==0&hw1>=`low_3_of_4'&hw1<=`high_3_of_4', bwidth(9) lc(dkorange) lp(dash_dot)lw(medthick))
(lpoly hfa runner if bord==4&maxbord==4&india==0&hw1>=`low_4_of_4'&hw1<=`high_4_of_4', bwidth(9) lc(dkorange) lp(shortdash) lw(medthick))
(lfit hfa runner if bord == 1000, lc(black) lp(longdash))
(lfit hfa runner if bord == 1000, lc(black) lp(solid))
(lfit hfa runner if bord == 1000, lc(black) lp(dash_dot))
,
legend(off)
text(-0.8 30 "SSA" "sibsize of 1"  , place(c) c(black)  size(medlarge))
text(-0.8 100 "SSA" "sibsize of 2"  , place(c) c(black)  size(medlarge))
text(-0.8 170 "SSA" "sibsize of 3"  , place(c) c(black) size(medlarge))
text(-0.8 240 "India" "sibsize of 4"  , place(c) c(black) size(medlarge))
name(age_ssa, replace)
graphr(c(white) lc(white)) ytitle("height-for-age {it:z} (HAZ)") xtitle("age (years)") ysize(5) xsize(12) 
ysc(r(-2.5 -0.6))
ylab(-2.5 "-2.5" -2 "-2.0" -1.5 "-1.5" -1 "-1.0", angle(horizontal) nogrid)
xline(65 135 205, lw(thin) lc(gs10))
xlab(0 "0" 12 "1" 24 "2" 36 "3" 48 "4" 60 "5" 70 "0" 82 "1" 94 "2" 106 "3" 118 "4" 130 "5" 140 "0" 152 "1" 164 "2" 176 "3" 188 "4" 200 "5" 210 "0" 222 "1" 234 "2" 246 "3" 258 "4" 270 "5");
#delimit cr

graph combine age_india age_ssa, col(1) graphr(c(white) lc(white)) scale(0.8)

graph save exhibits/haz_by_age, replace
graph export exhibits/haz_by_age.pdf, as(pdf) replace

* Next we move towards the Blake-Black curves, panels b and c

* First, make residuals of height-for-age after age and sex:
reg hfa i.agesex
predict resid if hfa !=., resid

* Then, produce means of the residuals by demographic bin:
egen demographicbin = group(maxbord bord india)
egen demographicbin_tag = tag(demographicbin) if hfa < .
egen demographicbin_resid = mean(resid), by(demographicbin)

* Blake-Black curves (Figure 2 panels b and c)
sort bord
foreach india in 1 0 {
#delimit ;
twoway 
(connected demographicbin_resid bord if maxbord == 1, lcolor(navy) mcolor(navy))
(connected demographicbin_resid bord if maxbord == 2, lcolor(blue) mcolor(blue))
(connected demographicbin_resid bord if maxbord == 3, lcolor(midblue) mcolor(midblue))
(connected demographicbin_resid bord if maxbord == 4, lcolor(midgreen) mcolor(midgreen))
(connected demographicbin_resid bord if maxbord == 5, lcolor(green) mcolor(green))
(connected demographicbin_resid bord if maxbord == 6, lcolor(forest_green) mcolor(forest_green))
if india == `india'& maxbord <=6&demographicbin_tag == 1&bord>=maxbord-1,
xtitle("birth order") ytitle("height-for-age {it:z} (HAZ)" "(residuals after age and sex)") ysc(r(-0.6 0.2)) ylabel(-0.6(0.2)0.2, nogrid)
legend(order(1 "1 child" 2 "2 children" 3 "3 children" 4 "4 children" 5 "5 children" 6 "6 children") col(3))
name(heightbb_`india', replace) graphregion(color(white) lcolor(white))
; 
#delimit cr
graph save exhibits/heightbb_`india', replace
graph export exhibits/heightbb_`india'.pdf, as(pdf) replace
}


***************************************************
** Some further regressions in JP, in response to JDE reviewer questions  
***************************************************

* Child sex triple interaction (makes our Table C)
gen girl = b4 == 2
gen indiaXgirl = india * girl
gen jpbo_2Xgirl = jpbo_2 * girl
gen indiaXjpbo_2Xgirl = india * jpbo_2 * girl
gen jpbo_3Xgirl = jpbo_3 * girl
gen indiaXjpbo_3Xgirl = india * jpbo_3 * girl

reghdfe hfa india indiaXgirl indiaXjpbo_2Xgirl indiaXjpbo_3Xgirl jpbo_2 jpbo_3 jpbo_2Xgirl jpbo_3Xgirl girl indiaXjpbo_2 indiaXjpbo_3, cluster(cluster) a(i.hw1)
est store bg1
reghdfe hfa india indiaXgirl indiaXjpbo_2Xgirl indiaXjpbo_3Xgirl jpbo_2 jpbo_3 jpbo_2Xgirl jpbo_3Xgirl girl indiaXjpbo_2 indiaXjpbo_3, cluster(cluster) a(i.hw1 i.india##i.maxbord)
est store bg2
reghdfe hfa india indiaXgirl indiaXjpbo_2Xgirl indiaXjpbo_3Xgirl jpbo_2 jpbo_3 jpbo_2Xgirl jpbo_3Xgirl girl indiaXjpbo_2 indiaXjpbo_3, cluster(cluster) a(i.hw1 momid)
est store bg3
reghdfe hfa india indiaXgirl indiaXjpbo_2Xgirl  jpbo_2  jpbo_2Xgirl  girl indiaXjpbo_2 if maxbord==2&heightspermom==2&(bord==1|bord==2), cluster(cluster) a(i.hw1)
est store bg4
reghdfe hfa india indiaXgirl indiaXjpbo_3Xgirl  jpbo_3  jpbo_3Xgirl  girl indiaXjpbo_3 if maxbord==3&heightspermom==2&(bord==3|bord==2), cluster(cluster) a(i.hw1)
est store bg5
reghdfe hfa india jpbo_2 jpbo_3 indiaXjpbo_2 indiaXjpbo_3 if girl==1, cluster(cluster) a(i.hw1 i.india##i.maxbord)
est store bg6
reghdfe hfa india jpbo_2 jpbo_3 indiaXjpbo_2 indiaXjpbo_3 if girl==0, cluster(cluster) a(i.hw1 i.india##i.maxbord)
est store bg7
esttab bg1 bg2 bg3 bg4 bg5 bg6 bg7, se mtitle(all all mfe ss2 ss3 girls boys) keep(india indiaXgirl indiaXjpbo_2 indiaXjpbo_3 indiaXjpbo_2Xgirl indiaXjpbo_3Xgirl) order(india indiaXgirl indiaXjpbo_2 indiaXjpbo_3 indiaXjpbo_2Xgirl indiaXjpbo_3Xgirl)
esttab bg1 bg2 bg3 bg4 bg5 bg6 bg7 using "exhibits\jde_childsex", replace csv se mtitle(all all mfe ss2 ss3 girls boys) keep(india indiaXgirl indiaXjpbo_2 indiaXjpbo_3 indiaXjpbo_2Xgirl indiaXjpbo_3Xgirl) order(india indiaXgirl indiaXjpbo_2 indiaXjpbo_3 indiaXjpbo_2Xgirl indiaXjpbo_3Xgirl)

* WS's Table 6 about an earlier son (makes our Table D)

gen isboy1 = b4==1&bord==1
gen isboy2 = b4==1&bord==2
gen isboy3 = b4==1&bord==3
egen momisboy1 = max(isboy1), by(momid)
egen momisboy2 = max(isboy2), by(momid)
egen momisboy3 = max(isboy3), by(momid)
gen boybefore = 0 if bord == 1
replace boybefore = momisboy1 if bord>=2
replace boybefore = momisboy2 if boybefore == 0 & bord >= 3
replace boybefore = momisboy3 if boybefore == 0 & bord >= 4
gen noboybefore = 1-boybefore
reghdfe hfa i.india##i.noboybefore i.indiaXgirl##i.noboybefore indiaXjpbo_2Xgirl indiaXjpbo_3Xgirl jpbo_2 jpbo_3 jpbo_2Xgirl jpbo_3Xgirl girl indiaXjpbo_2 indiaXjpbo_3, cluster(cluster) a(i.hw1)
reghdfe hfa i.india##i.noboybefore i.indiaXgirl##i.noboybefore indiaXjpbo_2Xgirl indiaXjpbo_3Xgirl jpbo_2 jpbo_3 jpbo_2Xgirl jpbo_3Xgirl girl indiaXjpbo_2 indiaXjpbo_3, cluster(cluster) a(i.hw1 i.maxbord##i.india)

log close DHS_JDE_RR
