# Supplementary material for: Endogenous inclusion in the Demographic and Health Survey anthropometric sample: Implications for studying height within households
Source: J Dev Econ. 2022 Mar;155:102783. doi: 10.1016/j.jdeveco.2021.102783 (PMC8857605; doi:10.1016/j.jdeveco.2021.102783)
Supplement: MMC S5 [file mmc5.zip › JDE_Table_A.do]

/*******************************************************
JDE birth order and height: This file makes Table A
Here we keep multiple births (like twins), cluster by mothers, and don't interact age and sex, all to match JP's equation (1)
********************************************************/

*** Add cap cd your path here:
cap cd "C:\Users\spearsde\Dropbox\birth order comment"
cap cd "C:\Users\Diane\Dropbox\AER comments"

version 12.1
clear all
set more off

use "data\DHS_JDE"

* In this do file, we refer to Jayachandran and Pande (2017) as WS for "Why are Indian Children Short?"
* WS recodes bord (birth order) to match for multiple births in its data cleaning do file.  
* In our main results, we instead follow Black, et al in dropping multiple births:
* keep if b0 == 0
* But for this do file, we give them all the earlier birth order, like WS

* A mother-fixed-effects variable is needed in part to make sibsize, as it is the maximum birth order in a mom's birth history:
egen momid = group(v000 v001 v002 v003 v024 v025)
egen maxbord = max(bord), by(momid)

tab bord b0 if momid == 105652
tab bord b0 if momid == 105721

replace bord = bord - 1 if b0 == 2
replace bord = bord - 2 if b0 == 3

tab bord b0 if momid == 105652
tab bord b0 if momid == 105721


***************************************************
** Make variables
***************************************************

gen india = v000 == "IA5"

* We cluster on survey PSU; we believe this is theoretically preferred to WS's method of clustering on mother id because the DHS is a two-stage sample survey, but it makes little difference in practice.
egen cluster = group(v000 v024 v025 v001)

* Height in centimeters:
gen height = hw3/10 if hw3 > 0
zscore06, h(height) a(hw1) s(b4)
gen hfa = haz if haz >=-6&haz <=6
gen hazDHS = hw70/100 if hw70 <=600
* This verifies that constructing height-for-age with zscore06 matches the coding included in the DHS.
reg hfa hazDHS

sum hfa, d
count if hfa !=.
count if hfa ==.

gen distancefromlast = maxbord-bord+1

* Many children are last-born at the time of the survey in the main height sample:
tab distancefromlast if hfa !=.

* In the full birth history, many fewer children are last born at the time of the survey:
tab distancefromlast

gen ones = 1 if hfa !=.
egen heightspermom = sum (ones), by(momid)
* Few children with measured height also have siblings with measured height:
tab heightspermom if hfa!=.
tab heightspermom

* Generate sibship/mother-level measures of SES and wellbeing:
gen momheight = v438/10 if v438 <3000
gen mombmi = v445/100 if v445 < 6000
gen literate = v155 > 1 if v155 < 3
gen urban = v025 == 1 if v025 < .
gen electricity = v119 ==1 if v119 <=1

* Age-in-months and birth order are highly correlated in the sub-sample available for mother fixed effects:
corr hw1 bord if hfa!=.&heightspermom==2
corr hw1 bord if hfa!=.

egen agesex = group(b4 hw1)
egen ageindia = group(india hw1)
egen agesexindia = group(agesex india)
gen momagebirth = (b3-v011)/12

* Make interacted birth orders, up to 6:
forvalues i = 2(1)6{
gen bo_`i' = bord == `i' if bord < . 
gen indiaXbo_`i' = india*bo_`i' if bord<. 
}

* "t" stands fror truncated, and means the last birth order category is 4+:
forvalues i = 2(1)3{
gen tbo_`i' = bord == `i' if bord < . 
gen indiaXtbo_`i' = india*tbo_`i' if bord<. 
}
gen tbo_4 = bord >=4 if bord < .
gen indiaXtbo_4 = india * tbo_4

* "jp" stands for Jayachandran & Pande.  We create these variables because WS truncates birth order as 3+:
gen jpbo_2 = bord == 2 if bord < .
gen indiaXjpbo_2 = india * jpbo_2
gen jpbo_3 = bord > 2 if bord < .
gen indiaXjpbo_3 = india * jpbo_3

* WS topcodes at 3+, but many in SSA are later birth order than this
gen over3 = bord >3 if bord < .
tab over3 if india==1&hfa<.
tab over3 if india==0&hfa<.

* Constructing WS's "completed fertility" subsample
gen desired_fertility_split = v602 <3 if v602 < 6
tab v602 desired 
tab v602 desired if hfa!=.

* v312 is a survey question about contraception use:
tab v312 v602 if hfa !=., m
tab desired if hfa!=.
gen completed = 1-desired


***************************************************
** Table A for JDE  
***************************************************

gen is1measured = bord==1&hfa!=.
gen is2measured = bord==2&hfa!=.
gen is3measured = bord==3&hfa!=.
egen mom1measured = max(is1measured), by(momid)
egen mom2measured = max(is2measured), by(momid)
egen mom3measured = max(is3measured), by(momid)


* Regressions

reghdfe hfa indiaXjpbo_2 indiaXjpbo_3 india jpbo_2 jpbo_3 , a(hw1) cluster(momid)
est store jde_a_1
reghdfe hfa indiaXjpbo_2 indiaXjpbo_3 india jpbo_2 jpbo_3 , a(hw1 i.india##i.maxbord) cluster(momid)
est store jde_a_1_controlled
reghdfe hfa indiaXjpbo_2 indiaXjpbo_3 india jpbo_2 jpbo_3 if heightspermom==2, a(hw1) cluster(momid)
est store jde_a_2
reghdfe hfa indiaXjpbo_2 india jpbo_2  if heightspermom==2&maxbord==2&mom1measured==1&mom2measured==1&bord<3, a(hw1) cluster(momid)
est store jde_a_3
reghdfe hfa indiaXjpbo_2   jpbo_2  if heightspermom==2&maxbord==2&mom1measured==1&mom2measured==1&bord<3, a(hw1 momid) cluster(momid)
est store jde_a_4
reghdfe hfa indiaXjpbo_3 india  jpbo_3 if heightspermom==2&maxbord==3&bord>1&mom3measured==1&mom2measured==1&bord<4, a(hw1) cluster(momid)
est store jde_a_5
reghdfe hfa indiaXjpbo_3   jpbo_3 if heightspermom==2&maxbord==3&bord>1&mom3measured==1&mom2measured==1&bord<4, a(hw1 momid) cluster(momid)
est store jde_a_6
reghdfe hfa indiaXjpbo_2 indiaXjpbo_3 india jpbo_2 jpbo_3 , a(hw1 momid) cluster(momid)
est store jde_a_7_mfe

reghdfe hfa indiaXjpbo_2 indiaXjpbo_3 india jpbo_2 jpbo_3 if completed==1, a(hw1) cluster(momid)
est store jde_b_1
reghdfe hfa indiaXjpbo_2 indiaXjpbo_3 india jpbo_2 jpbo_3 if completed==1 , a(hw1 i.india##i.maxbord) cluster(momid)
est store jde_b_1_controlled
reghdfe hfa indiaXjpbo_2 indiaXjpbo_3 india jpbo_2 jpbo_3 if completed==1&heightspermom==2, a(hw1) cluster(momid)
est store jde_b_2
reghdfe hfa indiaXjpbo_2  india jpbo_2  if completed==1&heightspermom==2&maxbord==2&mom1measured==1&mom2measured==1&bord<3, a(hw1) cluster(momid)
est store jde_b_3
reghdfe hfa indiaXjpbo_2   jpbo_2  if completed==1&heightspermom==2&maxbord==2&mom1measured==1&mom2measured==1&bord<3, a(hw1 momid) cluster(momid)
est store jde_b_4
reghdfe hfa indiaXjpbo_3 india  jpbo_3 if completed==1&heightspermom==2&maxbord==3&bord>1&mom3measured==1&mom2measured==1&bord<4, a(hw1) cluster(momid)
est store jde_b_5
reghdfe hfa indiaXjpbo_3   jpbo_3 if completed==1&heightspermom==2&maxbord==3&bord>1&mom3measured==1&mom2measured==1&bord<4, a(hw1 momid) cluster(momid)
est store jde_b_6
reghdfe hfa indiaXjpbo_2 indiaXjpbo_3 india jpbo_2 jpbo_3 if completed == 1, a(hw1 momid) cluster(momid)
est store jde_b_7_mfe

* Here is Table A:
esttab jde_a_1 jde_a_1_controlled jde_a_2 jde_a_3 jde_a_4 jde_a_5 jde_a_6 jde_a_7_mfe using "exhibits\jde_a_twins", replace csv se star(+ 0.1 * 0.05 ** 0.01 *** 0.001) 
esttab jde_b_1 jde_b_1_controlled jde_b_2 jde_b_3 jde_b_4 jde_b_5 jde_b_6 jde_b_7_mfe using "exhibits\jde_b_twins", replace csv se star(+ 0.1 * 0.05 ** 0.01 *** 0.001) 
